# Supplementary material for: Genome sequence diversity of SARS-CoV-2 obtained from clinical samples in Uzbekistan
Source: PLoS One. 2022 Jun 27;17(6):e0270314. doi: 10.1371/journal.pone.0270314 (PMC9236271; doi:10.1371/journal.pone.0270314)
Supplement: S2 File — Nucleotide and amino acid positions are indicated relative to the reference genome NC_045512.2 (MN908947). (CSV) [file pone.0270314.s002.csv]

sample	refpos	refvar	qvar	qpos	qlength	protein	variant	varclass	annotation	varname
342	40	C	T	40	29903	5'UTR	40	extragenic	NA	5'UTR:40
342	210	G	T	210	29903	5'UTR	210	extragenic	NA	5'UTR:210
342	241	C	T	241	29903	5'UTR	241	extragenic	NA	5'UTR:241
342	1267	C	T	1267	29903	NSP2	G154G	SNP_silent	Non-Structural protein 2	NSP2:G154G
342	3037	C	T	3037	29903	NSP3	F106F	SNP_silent	Predicted phosphoesterase, papain-like proteinase	NSP3:F106F
342	3695	C	T	3695	29903	NSP3	V325V	SNP_silent	Predicted phosphoesterase, papain-like proteinase	NSP3:V325V
342	5184	C	T	5184	29903	NSP3	P822L	SNP	Predicted phosphoesterase, papain-like proteinase	NSP3:P822L
342	6539	C	T	6539	29903	NSP3	H1274Y	SNP	Predicted phosphoesterase, papain-like proteinase	NSP3:H1274Y
342	8593	T	C	8593	29903	NSP4	V13V	SNP_silent	Transmembrane protein	NSP4:V13V
342	9891	C	T	9891	29903	NSP4	A446V	SNP	Transmembrane protein	NSP4:A446V
342	11418	T	C	11418	29903	NSP6	V149A	SNP	Transmembrane protein	NSP6:V149A
342	12946	T	C	12946	29903	NSP9	Y87Y	SNP_silent	ssRNA-binding protein	NSP9:Y87Y
342	14408	C	T	14408	29903	NSP12b	P314L	SNP	RNA-dependent RNA polymerase, post-ribosomal frameshift	NSP12b:P314L
342	15451	G	A	15451	29903	NSP12b	G662S	SNP	RNA-dependent RNA polymerase, post-ribosomal frameshift	NSP12b:G662S
342	16466	C	T	16466	29903	NSP13	P77L	SNP	Helicase	NSP13:P77L
342	20262	A	G	20262	29903	NSP15	L214L	SNP_silent	endoRNAse	NSP15:L214L
342	21618	C	G	21618	29903	S	T19R	SNP	Spike	S:T19R
342	22498	C	T	22498	29903	S	I312I	SNP_silent	Spike	S:I312I
342	23403	A	G	23403	29903	S	D614G	SNP	Spike	S:D614G
342	23604	C	G	23604	29903	S	P681R	SNP	Spike	S:P681R
342	24410	G	A	24410	29903	S	D950N	SNP	Spike	S:D950N
342	24745	C	T	24745	29903	S	V1061V	SNP_silent	Spike	S:V1061V
342	25469	C	T	25469	29903	ORF3a	S26L	SNP	ORF3a protein	ORF3a:S26L
342	26767	T	C	26767	29903	M	I82T	SNP	Membrane	M:I82T
342	27638	T	C	27638	29903	ORF7a	V82A	SNP	ORF7a protein	ORF7a:V82A
342	27739	C	T	27739	29903	ORF7a	L116F	SNP	ORF7a protein	ORF7a:L116F
342	27752	C	T	27752	29903	ORF7a	T120I	SNP	ORF7a protein	ORF7a:T120I
342	28461	A	G	28461	29903	N	D63G	SNP	Nucleocapsid protein	N:D63G
342	28881	G	T	28881	29903	N	R203M	SNP	Nucleocapsid protein	N:R203M
342	29402	G	T	29402	29903	N	D377Y	SNP	Nucleocapsid protein	N:D377Y
342	29427	G	A	29427	29903	N	R385K	SNP	Nucleocapsid protein	N:R385K
342	29742	G	T	29742	29903	3'UTR	29742	extragenic	NA	3'UTR:29742
325	210	G	T	210	29903	5'UTR	210	extragenic	NA	5'UTR:210
325	241	C	T	241	29903	5'UTR	241	extragenic	NA	5'UTR:241
325	3037	C	T	3037	29903	NSP3	F106F	SNP_silent	Predicted phosphoesterase, papain-like proteinase	NSP3:F106F
325	4181	G	T	4181	29903	NSP3	A488S	SNP	Predicted phosphoesterase, papain-like proteinase	NSP3:A488S
325	6402	C	T	6402	29903	NSP3	P1228L	SNP	Predicted phosphoesterase, papain-like proteinase	NSP3:P1228L
325	7124	C	T	7124	29903	NSP3	P1469S	SNP	Predicted phosphoesterase, papain-like proteinase	NSP3:P1469S
325	8986	C	T	8986	29903	NSP4	D144D	SNP_silent	Transmembrane protein	NSP4:D144D
325	9053	G	T	9053	29903	NSP4	V167L	SNP	Transmembrane protein	NSP4:V167L
325	10029	C	T	10029	29903	NSP4	T492I	SNP	Transmembrane protein	NSP4:T492I
325	10138	C	T	10138	29903	NSP5	N28N	SNP_silent	3C-like proteinase	NSP5:N28N
325	11201	A	G	11201	29903	NSP6	T77A	SNP	Transmembrane protein	NSP6:T77A
325	11332	A	G	11332	29903	NSP6	V120V	SNP_silent	Transmembrane protein	NSP6:V120V
325	14408	C	T	14408	29903	NSP12b	P314L	SNP	RNA-dependent RNA polymerase, post-ribosomal frameshift	NSP12b:P314L
325	14925	C	T	14925	29903	NSP12b	V486V	SNP_silent	RNA-dependent RNA polymerase, post-ribosomal frameshift	NSP12b:V486V
325	15451	G	A	15451	29903	NSP12b	G662S	SNP	RNA-dependent RNA polymerase, post-ribosomal frameshift	NSP12b:G662S
325	16466	C	T	16466	29903	NSP13	P77L	SNP	Helicase	NSP13:P77L
325	19220	C	T	19220	29903	NSP14	A394V	SNP	3'-to-5' exonuclease	NSP14:A394V
325	21137	A	G	21137	29903	NSP16	K160R	SNP	2'-O-ribose methyltransferase	NSP16:K160R
325	21618	C	G	21618	29903	S	T19R	SNP	Spike	S:T19R
325	21846	C	T	21846	29903	S	T95I	SNP	Spike	S:T95I
325	22917	T	G	22917	29903	S	L452R	SNP	Spike	S:L452R
325	22995	C	A	22995	29903	S	T478K	SNP	Spike	S:T478K
325	23403	A	G	23403	29903	S	D614G	SNP	Spike	S:D614G
325	23604	C	G	23604	29903	S	P681R	SNP	Spike	S:P681R
325	24110	A	C	24110	29903	S	I850L	SNP	Spike	S:I850L
325	24410	G	A	24410	29903	S	D950N	SNP	Spike	S:D950N
325	25439	A	C	25439	29903	ORF3a	K16T	SNP	ORF3a protein	ORF3a:K16T
325	25469	C	T	25469	29903	ORF3a	S26L	SNP	ORF3a protein	ORF3a:S26L
325	26767	T	C	26767	29903	M	I82T	SNP	Membrane	M:I82T
325	27638	T	C	27638	29903	ORF7a	V82A	SNP	ORF7a protein	ORF7a:V82A
325	27752	C	T	27752	29903	ORF7a	T120I	SNP	ORF7a protein	ORF7a:T120I
325	27874	C	T	27874	29903	ORF7b	T40I	SNP	ORF7b protein	ORF7b:T40I
325	28461	A	G	28461	29903	N	D63G	SNP	Nucleocapsid protein	N:D63G
325	28881	G	T	28881	29903	N	R203M	SNP	Nucleocapsid protein	N:R203M
325	28916	G	T	28916	29903	N	G215C	SNP	Nucleocapsid protein	N:G215C
325	29402	G	T	29402	29903	N	D377Y	SNP	Nucleocapsid protein	N:D377Y
330	210	G	T	210	29903	5'UTR	210	extragenic	NA	5'UTR:210
330	241	C	T	241	29903	5'UTR	241	extragenic	NA	5'UTR:241
330	1191	C	T	1191	29903	NSP2	P129L	SNP	Non-Structural protein 2	NSP2:P129L
330	1267	C	T	1267	29903	NSP2	G154G	SNP_silent	Non-Structural protein 2	NSP2:G154G
330	3037	C	T	3037	29903	NSP3	F106F	SNP_silent	Predicted phosphoesterase, papain-like proteinase	NSP3:F106F
330	3096	C	T	3096	29903	NSP3	S126L	SNP	Predicted phosphoesterase, papain-like proteinase	NSP3:S126L
330	5184	C	T	5184	29903	NSP3	P822L	SNP	Predicted phosphoesterase, papain-like proteinase	NSP3:P822L
330	6539	C	T	6539	29903	NSP3	H1274Y	SNP	Predicted phosphoesterase, papain-like proteinase	NSP3:H1274Y
330	9891	C	T	9891	29903	NSP4	A446V	SNP	Transmembrane protein	NSP4:A446V
330	11195	C	T	11195	29903	NSP6	L75F	SNP	Transmembrane protein	NSP6:L75F
330	11418	T	C	11418	29903	NSP6	V149A	SNP	Transmembrane protein	NSP6:V149A
330	12946	T	C	12946	29903	NSP9	Y87Y	SNP_silent	ssRNA-binding protein	NSP9:Y87Y
330	13348	G	T	13348	29903	NSP10	V108V	SNP_silent	Growth-factor-like protein	NSP10:V108V
330	14262	C	T	14262	29903	NSP12b	D265D	SNP_silent	RNA-dependent RNA polymerase, post-ribosomal frameshift	NSP12b:D265D
330	14408	C	T	14408	29903	NSP12b	P314L	SNP	RNA-dependent RNA polymerase, post-ribosomal frameshift	NSP12b:P314L
330	15451	G	A	15451	29903	NSP12b	G662S	SNP	RNA-dependent RNA polymerase, post-ribosomal frameshift	NSP12b:G662S
330	16466	C	T	16466	29903	NSP13	P77L	SNP	Helicase	NSP13:P77L
330	20262	A	G	20262	29903	NSP15	L214L	SNP_silent	endoRNAse	NSP15:L214L
330	20320	C	T	20320	29903	NSP15	H234Y	SNP	endoRNAse	NSP15:H234Y
330	21618	C	G	21618	29903	S	T19R	SNP	Spike	S:T19R
330	22917	T	G	22917	29903	S	L452R	SNP	Spike	S:L452R
330	22995	C	A	22995	29903	S	T478K	SNP	Spike	S:T478K
330	23403	A	G	23403	29903	S	D614G	SNP	Spike	S:D614G
330	23604	C	G	23604	29903	S	P681R	SNP	Spike	S:P681R
330	24410	G	A	24410	29903	S	D950N	SNP	Spike	S:D950N
330	24745	C	T	24745	29903	S	V1061V	SNP_silent	Spike	S:V1061V
330	25469	C	T	25469	29903	ORF3a	S26L	SNP	ORF3a protein	ORF3a:S26L
330	26767	T	C	26767	29903	M	I82T	SNP	Membrane	M:I82T
330	27638	T	C	27638	29903	ORF7a	V82A	SNP	ORF7a protein	ORF7a:V82A
330	27739	C	T	27739	29903	ORF7a	L116F	SNP	ORF7a protein	ORF7a:L116F
330	27752	C	T	27752	29903	ORF7a	T120I	SNP	ORF7a protein	ORF7a:T120I
330	28461	A	G	28461	29903	N	D63G	SNP	Nucleocapsid protein	N:D63G
330	28881	G	T	28881	29903	N	R203M	SNP	Nucleocapsid protein	N:R203M
330	29358	C	T	29358	29903	N	T362I	SNP	Nucleocapsid protein	N:T362I
330	29402	G	T	29402	29903	N	D377Y	SNP	Nucleocapsid protein	N:D377Y
330	29427	G	A	29427	29903	N	R385K	SNP	Nucleocapsid protein	N:R385K
330	29742	G	T	29742	29903	3'UTR	29742	extragenic	NA	3'UTR:29742
331	210	G	T	210	29903	5'UTR	210	extragenic	NA	5'UTR:210
331	241	C	T	241	29903	5'UTR	241	extragenic	NA	5'UTR:241
331	313	C	T	313	29903	NSP1	L16L	SNP_silent	Leader protein	NSP1:L16L
331	884	C	T	884	29903	NSP2	R27C	SNP	Non-Structural protein 2	NSP2:R27C
331	1161	G	A	1161	29903	NSP2	R119K	SNP	Non-Structural protein 2	NSP2:R119K
331	1191	C	T	1191	29903	NSP2	P129L	SNP	Non-Structural protein 2	NSP2:P129L
331	1267	C	T	1267	29903	NSP2	G154G	SNP_silent	Non-Structural protein 2	NSP2:G154G
331	2344	C	T	2344	29903	NSP2	I513I	SNP_silent	Non-Structural protein 2	NSP2:I513I
331	2561	T	C	2561	29903	NSP2	P585P	SNP_silent	Non-Structural protein 2	NSP2:P585P
331	3037	C	T	3037	29903	NSP3	F106F	SNP_silent	Predicted phosphoesterase, papain-like proteinase	NSP3:F106F
331	5184	C	T	5184	29903	NSP3	P822L	SNP	Predicted phosphoesterase, papain-like proteinase	NSP3:P822L
331	9891	C	T	9891	29903	NSP4	A446V	SNP	Transmembrane protein	NSP4:A446V
331	10323	A	G	10323	29903	NSP5	K90R	SNP	3C-like proteinase	NSP5:K90R
331	11418	T	C	11418	29903	NSP6	V149A	SNP	Transmembrane protein	NSP6:V149A
331	11455	C	T	11455	29903	NSP6	A161A	SNP_silent	Transmembrane protein	NSP6:A161A
331	12569	G	T	12569	29903	NSP8	V160L	SNP	Non-Structural Protein 8	NSP8:V160L
331	12946	T	C	12946	29903	NSP9	Y87Y	SNP_silent	ssRNA-binding protein	NSP9:Y87Y
331	14103	T	C	14103	29903	NSP12b	D212D	SNP_silent	RNA-dependent RNA polymerase, post-ribosomal frameshift	NSP12b:D212D
331	14120	C	T	14120	29903	NSP12b	P218L	SNP	RNA-dependent RNA polymerase, post-ribosomal frameshift	NSP12b:P218L
331	14408	C	T	14408	29903	NSP12b	P314L	SNP	RNA-dependent RNA polymerase, post-ribosomal frameshift	NSP12b:P314L
331	15451	G	A	15451	29903	NSP12b	G662S	SNP	RNA-dependent RNA polymerase, post-ribosomal frameshift	NSP12b:G662S
331	16466	C	T	16466	29903	NSP13	P77L	SNP	Helicase	NSP13:P77L
331	16489	G	C	16489	29903	NSP13	A85P	SNP	Helicase	NSP13:A85P
331	16497	A	C	16497	29903	NSP13	G87G	SNP_silent	Helicase	NSP13:G87G
331	18176	C	T	18176	29903	NSP14	P46L	SNP	3'-to-5' exonuclease	NSP14:P46L
331	19420	T	C	19420	29903	NSP14	S461P	SNP	3'-to-5' exonuclease	NSP14:S461P
331	20262	A	G	20262	29903	NSP15	L214L	SNP_silent	endoRNAse	NSP15:L214L
331	21618	C	G	21618	29903	S	T19R	SNP	Spike	S:T19R
331	21987	G	A	21987	29903	S	G142D	SNP	Spike	S:G142D
331	22917	T	G	22917	29903	S	L452R	SNP	Spike	S:L452R
331	22995	C	A	22995	29903	S	T478K	SNP	Spike	S:T478K
331	23403	A	G	23403	29903	S	D614G	SNP	Spike	S:D614G
331	23604	C	G	23604	29903	S	P681R	SNP	Spike	S:P681R
331	24410	G	A	24410	29903	S	D950N	SNP	Spike	S:D950N
331	24751	G	T	24751	29903	S	L1063F	SNP	Spike	S:L1063F
331	25469	C	T	25469	29903	ORF3a	S26L	SNP	ORF3a protein	ORF3a:S26L
331	26767	T	C	26767	29903	M	I82T	SNP	Membrane	M:I82T
331	27638	T	C	27638	29903	ORF7a	V82A	SNP	ORF7a protein	ORF7a:V82A
331	27739	C	T	27739	29903	ORF7a	L116F	SNP	ORF7a protein	ORF7a:L116F
331	27752	C	T	27752	29903	ORF7a	T120I	SNP	ORF7a protein	ORF7a:T120I
331	28184	T	C	28184	29903	ORF8	S97S	SNP_silent	ORF8 protein	ORF8:S97S
331	28461	A	G	28461	29903	N	D63G	SNP	Nucleocapsid protein	N:D63G
331	28881	G	T	28881	29903	N	R203M	SNP	Nucleocapsid protein	N:R203M
331	29402	G	T	29402	29903	N	D377Y	SNP	Nucleocapsid protein	N:D377Y
331	29742	G	T	29742	29903	3'UTR	29742	extragenic	NA	3'UTR:29742
332	210	G	T	210	29903	5'UTR	210	extragenic	NA	5'UTR:210
332	241	C	T	241	29903	5'UTR	241	extragenic	NA	5'UTR:241
332	884	C	T	884	29903	NSP2	R27C	SNP	Non-Structural protein 2	NSP2:R27C
332	1048	G	T	1048	29903	NSP2	K81N	SNP	Non-Structural protein 2	NSP2:K81N
332	3037	C	T	3037	29903	NSP3	F106F	SNP_silent	Predicted phosphoesterase, papain-like proteinase	NSP3:F106F
332	4181	G	T	4181	29903	NSP3	A488S	SNP	Predicted phosphoesterase, papain-like proteinase	NSP3:A488S
332	6402	C	T	6402	29903	NSP3	P1228L	SNP	Predicted phosphoesterase, papain-like proteinase	NSP3:P1228L
332	7124	C	T	7124	29903	NSP3	P1469S	SNP	Predicted phosphoesterase, papain-like proteinase	NSP3:P1469S
332	8986	C	T	8986	29903	NSP4	D144D	SNP_silent	Transmembrane protein	NSP4:D144D
332	9053	G	T	9053	29903	NSP4	V167L	SNP	Transmembrane protein	NSP4:V167L
332	10029	C	T	10029	29903	NSP4	T492I	SNP	Transmembrane protein	NSP4:T492I
332	11201	A	G	11201	29903	NSP6	T77A	SNP	Transmembrane protein	NSP6:T77A
332	11332	A	G	11332	29903	NSP6	V120V	SNP_silent	Transmembrane protein	NSP6:V120V
332	12667	T	G	12667	29903	NSP8	N192K	SNP	Non-Structural Protein 8	NSP8:N192K
332	13680	C	T	13680	29903	NSP12b	Y71Y	SNP_silent	RNA-dependent RNA polymerase, post-ribosomal frameshift	NSP12b:Y71Y
332	14408	C	T	14408	29903	NSP12b	P314L	SNP	RNA-dependent RNA polymerase, post-ribosomal frameshift	NSP12b:P314L
332	15451	G	A	15451	29903	NSP12b	G662S	SNP	RNA-dependent RNA polymerase, post-ribosomal frameshift	NSP12b:G662S
332	16466	C	T	16466	29903	NSP13	P77L	SNP	Helicase	NSP13:P77L
332	19220	C	T	19220	29903	NSP14	A394V	SNP	3'-to-5' exonuclease	NSP14:A394V
332	19420	T	C	19420	29903	NSP14	S461P	SNP	3'-to-5' exonuclease	NSP14:S461P
332	20937	G	T	20937	29903	NSP16	T93T	SNP_silent	2'-O-ribose methyltransferase	NSP16:T93T
332	21618	C	G	21618	29903	S	T19R	SNP	Spike	S:T19R
332	21987	G	A	21987	29903	S	G142D	SNP	Spike	S:G142D
332	22320	A	C	22320	29903	S	D253A	SNP	Spike	S:D253A
332	22468	G	T	22468	29903	S	T302T	SNP_silent	Spike	S:T302T
332	22917	T	G	22917	29903	S	L452R	SNP	Spike	S:L452R
332	22995	C	A	22995	29903	S	T478K	SNP	Spike	S:T478K
332	23403	A	G	23403	29903	S	D614G	SNP	Spike	S:D614G
332	23604	C	G	23604	29903	S	P681R	SNP	Spike	S:P681R
332	24410	G	A	24410	29903	S	D950N	SNP	Spike	S:D950N
332	25469	C	T	25469	29903	ORF3a	S26L	SNP	ORF3a protein	ORF3a:S26L
332	26767	T	C	26767	29903	M	I82T	SNP	Membrane	M:I82T
332	27527	C	T	27527	29903	ORF7a	P45L	SNP	ORF7a protein	ORF7a:P45L
332	27638	T	C	27638	29903	ORF7a	V82A	SNP	ORF7a protein	ORF7a:V82A
332	27752	C	T	27752	29903	ORF7a	T120I	SNP	ORF7a protein	ORF7a:T120I
332	27874	C	T	27874	29903	ORF7b	T40I	SNP	ORF7b protein	ORF7b:T40I
332	28461	A	G	28461	29903	N	D63G	SNP	Nucleocapsid protein	N:D63G
332	28881	G	T	28881	29903	N	R203M	SNP	Nucleocapsid protein	N:R203M
332	28916	G	T	28916	29903	N	G215C	SNP	Nucleocapsid protein	N:G215C
332	29402	G	T	29402	29903	N	D377Y	SNP	Nucleocapsid protein	N:D377Y
332	29742	G	T	29742	29903	3'UTR	29742	extragenic	NA	3'UTR:29742
333	210	G	T	210	29903	5'UTR	210	extragenic	NA	5'UTR:210
333	241	C	T	241	29903	5'UTR	241	extragenic	NA	5'UTR:241
333	1048	G	T	1048	29903	NSP2	K81N	SNP	Non-Structural protein 2	NSP2:K81N
333	3037	C	T	3037	29903	NSP3	F106F	SNP_silent	Predicted phosphoesterase, papain-like proteinase	NSP3:F106F
333	4181	G	T	4181	29903	NSP3	A488S	SNP	Predicted phosphoesterase, papain-like proteinase	NSP3:A488S
333	5826	C	T	5826	29903	NSP3	T1036I	SNP	Predicted phosphoesterase, papain-like proteinase	NSP3:T1036I
333	6402	C	T	6402	29903	NSP3	P1228L	SNP	Predicted phosphoesterase, papain-like proteinase	NSP3:P1228L
333	7124	C	T	7124	29903	NSP3	P1469S	SNP	Predicted phosphoesterase, papain-like proteinase	NSP3:P1469S
333	8986	C	T	8986	29903	NSP4	D144D	SNP_silent	Transmembrane protein	NSP4:D144D
333	9053	G	T	9053	29903	NSP4	V167L	SNP	Transmembrane protein	NSP4:V167L
333	10029	C	T	10029	29903	NSP4	T492I	SNP	Transmembrane protein	NSP4:T492I
333	11201	A	G	11201	29903	NSP6	T77A	SNP	Transmembrane protein	NSP6:T77A
333	11332	A	G	11332	29903	NSP6	V120V	SNP_silent	Transmembrane protein	NSP6:V120V
333	11417	G	A	11417	29903	NSP6	V149I	SNP	Transmembrane protein	NSP6:V149I
333	12756	C	T	12756	29903	NSP9	T24I	SNP	ssRNA-binding protein	NSP9:T24I
333	14408	C	T	14408	29903	NSP12b	P314L	SNP	RNA-dependent RNA polymerase, post-ribosomal frameshift	NSP12b:P314L
333	15451	G	A	15451	29903	NSP12b	G662S	SNP	RNA-dependent RNA polymerase, post-ribosomal frameshift	NSP12b:G662S
333	16466	C	T	16466	29903	NSP13	P77L	SNP	Helicase	NSP13:P77L
333	19220	C	T	19220	29903	NSP14	A394V	SNP	3'-to-5' exonuclease	NSP14:A394V
333	21618	C	G	21618	29903	S	T19R	SNP	Spike	S:T19R
333	22917	T	G	22917	29903	S	L452R	SNP	Spike	S:L452R
333	22995	C	A	22995	29903	S	T478K	SNP	Spike	S:T478K
333	23403	A	G	23403	29903	S	D614G	SNP	Spike	S:D614G
333	23604	C	G	23604	29903	S	P681R	SNP	Spike	S:P681R
333	24410	G	A	24410	29903	S	D950N	SNP	Spike	S:D950N
333	25469	C	T	25469	29903	ORF3a	S26L	SNP	ORF3a protein	ORF3a:S26L
333	26767	T	C	26767	29903	M	I82T	SNP	Membrane	M:I82T
333	27527	C	T	27527	29903	ORF7a	P45L	SNP	ORF7a protein	ORF7a:P45L
333	27638	T	C	27638	29903	ORF7a	V82A	SNP	ORF7a protein	ORF7a:V82A
333	27752	C	T	27752	29903	ORF7a	T120I	SNP	ORF7a protein	ORF7a:T120I
333	27874	C	T	27874	29903	ORF7b	T40I	SNP	ORF7b protein	ORF7b:T40I
333	28461	A	G	28461	29903	N	D63G	SNP	Nucleocapsid protein	N:D63G
333	28881	G	T	28881	29903	N	R203M	SNP	Nucleocapsid protein	N:R203M
333	28916	G	T	28916	29903	N	G215C	SNP	Nucleocapsid protein	N:G215C
333	29402	G	T	29402	29903	N	D377Y	SNP	Nucleocapsid protein	N:D377Y
333	29742	G	T	29742	29903	3'UTR	29742	extragenic	NA	3'UTR:29742
334	210	G	T	210	29903	5'UTR	210	extragenic	NA	5'UTR:210
334	241	C	T	241	29903	5'UTR	241	extragenic	NA	5'UTR:241
334	884	C	T	884	29903	NSP2	R27C	SNP	Non-Structural protein 2	NSP2:R27C
334	3037	C	T	3037	29903	NSP3	F106F	SNP_silent	Predicted phosphoesterase, papain-like proteinase	NSP3:F106F
334	4181	G	T	4181	29903	NSP3	A488S	SNP	Predicted phosphoesterase, papain-like proteinase	NSP3:A488S
334	6402	C	T	6402	29903	NSP3	P1228L	SNP	Predicted phosphoesterase, papain-like proteinase	NSP3:P1228L
334	7124	C	T	7124	29903	NSP3	P1469S	SNP	Predicted phosphoesterase, papain-like proteinase	NSP3:P1469S
334	8986	C	T	8986	29903	NSP4	D144D	SNP_silent	Transmembrane protein	NSP4:D144D
334	9053	G	T	9053	29903	NSP4	V167L	SNP	Transmembrane protein	NSP4:V167L
334	10029	C	T	10029	29903	NSP4	T492I	SNP	Transmembrane protein	NSP4:T492I
334	11332	A	G	11332	29903	NSP6	V120V	SNP_silent	Transmembrane protein	NSP6:V120V
334	14408	C	T	14408	29903	NSP12b	P314L	SNP	RNA-dependent RNA polymerase, post-ribosomal frameshift	NSP12b:P314L
334	15451	G	A	15451	29903	NSP12b	G662S	SNP	RNA-dependent RNA polymerase, post-ribosomal frameshift	NSP12b:G662S
334	16466	C	T	16466	29903	NSP13	P77L	SNP	Helicase	NSP13:P77L
334	19220	C	T	19220	29903	NSP14	A394V	SNP	3'-to-5' exonuclease	NSP14:A394V
334	21618	C	G	21618	29903	S	T19R	SNP	Spike	S:T19R
334	22917	T	G	22917	29903	S	L452R	SNP	Spike	S:L452R
334	22995	C	A	22995	29903	S	T478K	SNP	Spike	S:T478K
334	23403	A	G	23403	29903	S	D614G	SNP	Spike	S:D614G
334	23604	C	G	23604	29903	S	P681R	SNP	Spike	S:P681R
334	24110	A	C	24110	29903	S	I850L	SNP	Spike	S:I850L
334	24410	G	A	24410	29903	S	D950N	SNP	Spike	S:D950N
334	25469	C	T	25469	29903	ORF3a	S26L	SNP	ORF3a protein	ORF3a:S26L
334	26767	T	C	26767	29903	M	I82T	SNP	Membrane	M:I82T
334	27638	T	C	27638	29903	ORF7a	V82A	SNP	ORF7a protein	ORF7a:V82A
334	27752	C	T	27752	29903	ORF7a	T120I	SNP	ORF7a protein	ORF7a:T120I
334	28461	A	G	28461	29903	N	D63G	SNP	Nucleocapsid protein	N:D63G
334	28881	G	T	28881	29903	N	R203M	SNP	Nucleocapsid protein	N:R203M
334	28916	G	T	28916	29903	N	G215C	SNP	Nucleocapsid protein	N:G215C
334	29402	G	T	29402	29903	N	D377Y	SNP	Nucleocapsid protein	N:D377Y
334	29742	G	T	29742	29903	3'UTR	29742	extragenic	NA	3'UTR:29742
335	210	G	T	210	29903	5'UTR	210	extragenic	NA	5'UTR:210
335	241	C	T	241	29903	5'UTR	241	extragenic	NA	5'UTR:241
335	884	C	T	884	29903	NSP2	R27C	SNP	Non-Structural protein 2	NSP2:R27C
335	1191	C	T	1191	29903	NSP2	P129L	SNP	Non-Structural protein 2	NSP2:P129L
335	1267	C	T	1267	29903	NSP2	G154G	SNP_silent	Non-Structural protein 2	NSP2:G154G
335	3037	C	T	3037	29903	NSP3	F106F	SNP_silent	Predicted phosphoesterase, papain-like proteinase	NSP3:F106F
335	3096	C	T	3096	29903	NSP3	S126L	SNP	Predicted phosphoesterase, papain-like proteinase	NSP3:S126L
335	5184	C	T	5184	29903	NSP3	P822L	SNP	Predicted phosphoesterase, papain-like proteinase	NSP3:P822L
335	6539	C	T	6539	29903	NSP3	H1274Y	SNP	Predicted phosphoesterase, papain-like proteinase	NSP3:H1274Y
335	9891	C	T	9891	29903	NSP4	A446V	SNP	Transmembrane protein	NSP4:A446V
335	11195	C	T	11195	29903	NSP6	L75F	SNP	Transmembrane protein	NSP6:L75F
335	11418	T	C	11418	29903	NSP6	V149A	SNP	Transmembrane protein	NSP6:V149A
335	12946	T	C	12946	29903	NSP9	Y87Y	SNP_silent	ssRNA-binding protein	NSP9:Y87Y
335	13348	G	T	13348	29903	NSP10	V108V	SNP_silent	Growth-factor-like protein	NSP10:V108V
335	14262	C	T	14262	29903	NSP12b	D265D	SNP_silent	RNA-dependent RNA polymerase, post-ribosomal frameshift	NSP12b:D265D
335	14408	C	T	14408	29903	NSP12b	P314L	SNP	RNA-dependent RNA polymerase, post-ribosomal frameshift	NSP12b:P314L
335	15451	G	A	15451	29903	NSP12b	G662S	SNP	RNA-dependent RNA polymerase, post-ribosomal frameshift	NSP12b:G662S
335	16466	C	T	16466	29903	NSP13	P77L	SNP	Helicase	NSP13:P77L
335	18469	G	A	18469	29903	NSP14	D144N	SNP	3'-to-5' exonuclease	NSP14:D144N
335	20262	A	G	20262	29903	NSP15	L214L	SNP_silent	endoRNAse	NSP15:L214L
335	20320	C	T	20320	29903	NSP15	H234Y	SNP	endoRNAse	NSP15:H234Y
335	21618	C	G	21618	29903	S	T19R	SNP	Spike	S:T19R
335	22917	T	G	22917	29903	S	L452R	SNP	Spike	S:L452R
335	22995	C	A	22995	29903	S	T478K	SNP	Spike	S:T478K
335	23403	A	G	23403	29903	S	D614G	SNP	Spike	S:D614G
335	23604	C	G	23604	29903	S	P681R	SNP	Spike	S:P681R
335	24410	G	A	24410	29903	S	D950N	SNP	Spike	S:D950N
335	24745	C	T	24745	29903	S	V1061V	SNP_silent	Spike	S:V1061V
335	25469	C	T	25469	29903	ORF3a	S26L	SNP	ORF3a protein	ORF3a:S26L
335	26767	T	C	26767	29903	M	I82T	SNP	Membrane	M:I82T
335	27638	T	C	27638	29903	ORF7a	V82A	SNP	ORF7a protein	ORF7a:V82A
335	27739	C	T	27739	29903	ORF7a	L116F	SNP	ORF7a protein	ORF7a:L116F
335	27752	C	T	27752	29903	ORF7a	T120I	SNP	ORF7a protein	ORF7a:T120I
335	28461	A	G	28461	29903	N	D63G	SNP	Nucleocapsid protein	N:D63G
335	28881	G	T	28881	29903	N	R203M	SNP	Nucleocapsid protein	N:R203M
335	29358	C	T	29358	29903	N	T362I	SNP	Nucleocapsid protein	N:T362I
335	29402	G	T	29402	29903	N	D377Y	SNP	Nucleocapsid protein	N:D377Y
335	29427	G	A	29427	29903	N	R385K	SNP	Nucleocapsid protein	N:R385K
335	29742	G	T	29742	29903	3'UTR	29742	extragenic	NA	3'UTR:29742
336	210	G	T	210	29903	5'UTR	210	extragenic	NA	5'UTR:210
336	241	C	T	241	29903	5'UTR	241	extragenic	NA	5'UTR:241
336	3037	C	T	3037	29903	NSP3	F106F	SNP_silent	Predicted phosphoesterase, papain-like proteinase	NSP3:F106F
336	4181	G	T	4181	29903	NSP3	A488S	SNP	Predicted phosphoesterase, papain-like proteinase	NSP3:A488S
336	6402	C	T	6402	29903	NSP3	P1228L	SNP	Predicted phosphoesterase, papain-like proteinase	NSP3:P1228L
336	7124	C	T	7124	29903	NSP3	P1469S	SNP	Predicted phosphoesterase, papain-like proteinase	NSP3:P1469S
336	8986	C	T	8986	29903	NSP4	D144D	SNP_silent	Transmembrane protein	NSP4:D144D
336	9053	G	T	9053	29903	NSP4	V167L	SNP	Transmembrane protein	NSP4:V167L
336	10029	C	T	10029	29903	NSP4	T492I	SNP	Transmembrane protein	NSP4:T492I
336	11201	A	G	11201	29903	NSP6	T77A	SNP	Transmembrane protein	NSP6:T77A
336	11332	A	G	11332	29903	NSP6	V120V	SNP_silent	Transmembrane protein	NSP6:V120V
336	14408	C	T	14408	29903	NSP12b	P314L	SNP	RNA-dependent RNA polymerase, post-ribosomal frameshift	NSP12b:P314L
336	14925	C	T	14925	29903	NSP12b	V486V	SNP_silent	RNA-dependent RNA polymerase, post-ribosomal frameshift	NSP12b:V486V
336	15451	G	A	15451	29903	NSP12b	G662S	SNP	RNA-dependent RNA polymerase, post-ribosomal frameshift	NSP12b:G662S
336	16466	C	T	16466	29903	NSP13	P77L	SNP	Helicase	NSP13:P77L
336	16741	G	T	16741	29903	NSP13	V169F	SNP	Helicase	NSP13:V169F
336	19220	C	T	19220	29903	NSP14	A394V	SNP	3'-to-5' exonuclease	NSP14:A394V
336	19420	T	C	19420	29903	NSP14	S461P	SNP	3'-to-5' exonuclease	NSP14:S461P
336	21137	A	G	21137	29903	NSP16	K160R	SNP	2'-O-ribose methyltransferase	NSP16:K160R
336	21618	C	G	21618	29903	S	T19R	SNP	Spike	S:T19R
336	21846	C	T	21846	29903	S	T95I	SNP	Spike	S:T95I
336	21987	G	A	21987	29903	S	G142D	SNP	Spike	S:G142D
336	22917	T	G	22917	29903	S	L452R	SNP	Spike	S:L452R
336	22995	C	A	22995	29903	S	T478K	SNP	Spike	S:T478K
336	23403	A	G	23403	29903	S	D614G	SNP	Spike	S:D614G
336	23604	C	G	23604	29903	S	P681R	SNP	Spike	S:P681R
336	24110	A	C	24110	29903	S	I850L	SNP	Spike	S:I850L
336	24410	G	A	24410	29903	S	D950N	SNP	Spike	S:D950N
336	25439	A	C	25439	29903	ORF3a	K16T	SNP	ORF3a protein	ORF3a:K16T
336	25469	C	T	25469	29903	ORF3a	S26L	SNP	ORF3a protein	ORF3a:S26L
336	26767	T	C	26767	29903	M	I82T	SNP	Membrane	M:I82T
336	27638	T	C	27638	29903	ORF7a	V82A	SNP	ORF7a protein	ORF7a:V82A
336	27752	C	T	27752	29903	ORF7a	T120I	SNP	ORF7a protein	ORF7a:T120I
336	27874	C	T	27874	29903	ORF7b	T40I	SNP	ORF7b protein	ORF7b:T40I
336	28461	A	G	28461	29903	N	D63G	SNP	Nucleocapsid protein	N:D63G
336	28881	G	T	28881	29903	N	R203M	SNP	Nucleocapsid protein	N:R203M
336	28916	G	T	28916	29903	N	G215C	SNP	Nucleocapsid protein	N:G215C
336	29402	G	T	29402	29903	N	D377Y	SNP	Nucleocapsid protein	N:D377Y
336	29742	G	T	29742	29903	3'UTR	29742	extragenic	NA	3'UTR:29742
345	210	G	T	210	29903	5'UTR	210	extragenic	NA	5'UTR:210
345	241	C	T	241	29903	5'UTR	241	extragenic	NA	5'UTR:241
345	884	C	T	884	29903	NSP2	R27C	SNP	Non-Structural protein 2	NSP2:R27C
345	3037	C	T	3037	29903	NSP3	F106F	SNP_silent	Predicted phosphoesterase, papain-like proteinase	NSP3:F106F
345	4181	G	T	4181	29903	NSP3	A488S	SNP	Predicted phosphoesterase, papain-like proteinase	NSP3:A488S
345	6402	C	T	6402	29903	NSP3	P1228L	SNP	Predicted phosphoesterase, papain-like proteinase	NSP3:P1228L
345	7124	C	T	7124	29903	NSP3	P1469S	SNP	Predicted phosphoesterase, papain-like proteinase	NSP3:P1469S
345	8986	C	T	8986	29903	NSP4	D144D	SNP_silent	Transmembrane protein	NSP4:D144D
345	9053	G	T	9053	29903	NSP4	V167L	SNP	Transmembrane protein	NSP4:V167L
345	10029	C	T	10029	29903	NSP4	T492I	SNP	Transmembrane protein	NSP4:T492I
345	11201	A	G	11201	29903	NSP6	T77A	SNP	Transmembrane protein	NSP6:T77A
345	11332	A	G	11332	29903	NSP6	V120V	SNP_silent	Transmembrane protein	NSP6:V120V
345	13188	T	C	13188	29903	NSP10	I55T	SNP	Growth-factor-like protein	NSP10:I55T
345	14408	C	T	14408	29903	NSP12b	P314L	SNP	RNA-dependent RNA polymerase, post-ribosomal frameshift	NSP12b:P314L
345	15451	G	A	15451	29903	NSP12b	G662S	SNP	RNA-dependent RNA polymerase, post-ribosomal frameshift	NSP12b:G662S
345	16466	C	T	16466	29903	NSP13	P77L	SNP	Helicase	NSP13:P77L
345	19220	C	T	19220	29903	NSP14	A394V	SNP	3'-to-5' exonuclease	NSP14:A394V
345	21618	C	G	21618	29903	S	T19R	SNP	Spike	S:T19R
345	21846	C	T	21846	29903	S	T95I	SNP	Spike	S:T95I
345	22917	T	G	22917	29903	S	L452R	SNP	Spike	S:L452R
345	22995	C	A	22995	29903	S	T478K	SNP	Spike	S:T478K
345	23403	A	G	23403	29903	S	D614G	SNP	Spike	S:D614G
345	23604	C	G	23604	29903	S	P681R	SNP	Spike	S:P681R
345	24410	G	A	24410	29903	S	D950N	SNP	Spike	S:D950N
345	25469	C	T	25469	29903	ORF3a	S26L	SNP	ORF3a protein	ORF3a:S26L
345	26767	T	C	26767	29903	M	I82T	SNP	Membrane	M:I82T
345	27638	T	C	27638	29903	ORF7a	V82A	SNP	ORF7a protein	ORF7a:V82A
345	27752	C	T	27752	29903	ORF7a	T120I	SNP	ORF7a protein	ORF7a:T120I
345	27874	C	T	27874	29903	ORF7b	T40I	SNP	ORF7b protein	ORF7b:T40I
345	28461	A	G	28461	29903	N	D63G	SNP	Nucleocapsid protein	N:D63G
345	28739	G	T	28739	29903	N	A156S	SNP	Nucleocapsid protein	N:A156S
345	28881	G	T	28881	29903	N	R203M	SNP	Nucleocapsid protein	N:R203M
345	28916	G	T	28916	29903	N	G215C	SNP	Nucleocapsid protein	N:G215C
345	29402	G	T	29402	29903	N	D377Y	SNP	Nucleocapsid protein	N:D377Y
345	29742	G	T	29742	29903	3'UTR	29742	extragenic	NA	3'UTR:29742
346	210	G	T	210	29903	5'UTR	210	extragenic	NA	5'UTR:210
346	241	C	T	241	29903	5'UTR	241	extragenic	NA	5'UTR:241
346	884	C	T	884	29903	NSP2	R27C	SNP	Non-Structural protein 2	NSP2:R27C
346	3037	C	T	3037	29903	NSP3	F106F	SNP_silent	Predicted phosphoesterase, papain-like proteinase	NSP3:F106F
346	11332	A	G	11332	29903	NSP6	V120V	SNP_silent	Transmembrane protein	NSP6:V120V
346	14408	C	T	14408	29903	NSP12b	P314L	SNP	RNA-dependent RNA polymerase, post-ribosomal frameshift	NSP12b:P314L
346	15451	G	A	15451	29903	NSP12b	G662S	SNP	RNA-dependent RNA polymerase, post-ribosomal frameshift	NSP12b:G662S
346	16466	C	T	16466	29903	NSP13	P77L	SNP	Helicase	NSP13:P77L
346	19220	C	T	19220	29903	NSP14	A394V	SNP	3'-to-5' exonuclease	NSP14:A394V
346	21618	C	G	21618	29903	S	T19R	SNP	Spike	S:T19R
346	22917	T	G	22917	29903	S	L452R	SNP	Spike	S:L452R
346	22995	C	A	22995	29903	S	T478K	SNP	Spike	S:T478K
346	23403	A	G	23403	29903	S	D614G	SNP	Spike	S:D614G
346	23604	C	G	23604	29903	S	P681R	SNP	Spike	S:P681R
346	24410	G	A	24410	29903	S	D950N	SNP	Spike	S:D950N
346	25469	C	T	25469	29903	ORF3a	S26L	SNP	ORF3a protein	ORF3a:S26L
346	26767	T	C	26767	29903	M	I82T	SNP	Membrane	M:I82T
346	27752	C	T	27752	29903	ORF7a	T120I	SNP	ORF7a protein	ORF7a:T120I
346	28461	A	G	28461	29903	N	D63G	SNP	Nucleocapsid protein	N:D63G
346	28881	G	T	28881	29903	N	R203M	SNP	Nucleocapsid protein	N:R203M
346	29402	G	T	29402	29903	N	D377Y	SNP	Nucleocapsid protein	N:D377Y
353	210	G	T	210	29903	5'UTR	210	extragenic	NA	5'UTR:210
353	241	C	T	241	29903	5'UTR	241	extragenic	NA	5'UTR:241
353	884	C	T	884	29903	NSP2	R27C	SNP	Non-Structural protein 2	NSP2:R27C
353	1048	G	T	1048	29903	NSP2	K81N	SNP	Non-Structural protein 2	NSP2:K81N
353	3037	C	T	3037	29903	NSP3	F106F	SNP_silent	Predicted phosphoesterase, papain-like proteinase	NSP3:F106F
353	4181	G	T	4181	29903	NSP3	A488S	SNP	Predicted phosphoesterase, papain-like proteinase	NSP3:A488S
353	6402	C	T	6402	29903	NSP3	P1228L	SNP	Predicted phosphoesterase, papain-like proteinase	NSP3:P1228L
353	7124	C	T	7124	29903	NSP3	P1469S	SNP	Predicted phosphoesterase, papain-like proteinase	NSP3:P1469S
353	8986	C	T	8986	29903	NSP4	D144D	SNP_silent	Transmembrane protein	NSP4:D144D
353	9053	G	T	9053	29903	NSP4	V167L	SNP	Transmembrane protein	NSP4:V167L
353	10029	C	T	10029	29903	NSP4	T492I	SNP	Transmembrane protein	NSP4:T492I
353	11201	A	G	11201	29903	NSP6	T77A	SNP	Transmembrane protein	NSP6:T77A
353	11332	A	G	11332	29903	NSP6	V120V	SNP_silent	Transmembrane protein	NSP6:V120V
353	14408	C	T	14408	29903	NSP12b	P314L	SNP	RNA-dependent RNA polymerase, post-ribosomal frameshift	NSP12b:P314L
353	15451	G	A	15451	29903	NSP12b	G662S	SNP	RNA-dependent RNA polymerase, post-ribosomal frameshift	NSP12b:G662S
353	16466	C	T	16466	29903	NSP13	P77L	SNP	Helicase	NSP13:P77L
353	19220	C	T	19220	29903	NSP14	A394V	SNP	3'-to-5' exonuclease	NSP14:A394V
353	20059	A	G	20059	29903	NSP15	S147G	SNP	endoRNAse	NSP15:S147G
353	20578	G	T	20578	29903	NSP15	V320L	SNP	endoRNAse	NSP15:V320L
353	21618	C	G	21618	29903	S	T19R	SNP	Spike	S:T19R
353	22917	T	G	22917	29903	S	L452R	SNP	Spike	S:L452R
353	22995	C	A	22995	29903	S	T478K	SNP	Spike	S:T478K
353	23403	A	G	23403	29903	S	D614G	SNP	Spike	S:D614G
353	23604	C	G	23604	29903	S	P681R	SNP	Spike	S:P681R
353	24410	G	A	24410	29903	S	D950N	SNP	Spike	S:D950N
353	25469	C	T	25469	29903	ORF3a	S26L	SNP	ORF3a protein	ORF3a:S26L
353	26767	T	C	26767	29903	M	I82T	SNP	Membrane	M:I82T
353	27527	C	T	27527	29903	ORF7a	P45L	SNP	ORF7a protein	ORF7a:P45L
353	27638	T	C	27638	29903	ORF7a	V82A	SNP	ORF7a protein	ORF7a:V82A
353	27752	C	T	27752	29903	ORF7a	T120I	SNP	ORF7a protein	ORF7a:T120I
353	27874	C	T	27874	29903	ORF7b	T40I	SNP	ORF7b protein	ORF7b:T40I
353	28461	A	G	28461	29903	N	D63G	SNP	Nucleocapsid protein	N:D63G
353	28881	G	T	28881	29903	N	R203M	SNP	Nucleocapsid protein	N:R203M
353	28916	G	T	28916	29903	N	G215C	SNP	Nucleocapsid protein	N:G215C
353	29402	G	T	29402	29903	N	D377Y	SNP	Nucleocapsid protein	N:D377Y
353	29742	G	T	29742	29903	3'UTR	29742	extragenic	NA	3'UTR:29742
355	210	G	T	210	29903	5'UTR	210	extragenic	NA	5'UTR:210
355	241	C	T	241	29903	5'UTR	241	extragenic	NA	5'UTR:241
355	1267	C	T	1267	29903	NSP2	G154G	SNP_silent	Non-Structural protein 2	NSP2:G154G
355	3037	C	T	3037	29903	NSP3	F106F	SNP_silent	Predicted phosphoesterase, papain-like proteinase	NSP3:F106F
355	5184	C	T	5184	29903	NSP3	P822L	SNP	Predicted phosphoesterase, papain-like proteinase	NSP3:P822L
355	7165	C	T	7165	29903	NSP3	T1482T	SNP_silent	Predicted phosphoesterase, papain-like proteinase	NSP3:T1482T
355	9891	C	T	9891	29903	NSP4	A446V	SNP	Transmembrane protein	NSP4:A446V
355	11418	T	C	11418	29903	NSP6	V149A	SNP	Transmembrane protein	NSP6:V149A
355	12946	T	C	12946	29903	NSP9	Y87Y	SNP_silent	ssRNA-binding protein	NSP9:Y87Y
355	14408	C	T	14408	29903	NSP12b	P314L	SNP	RNA-dependent RNA polymerase, post-ribosomal frameshift	NSP12b:P314L
355	15451	G	A	15451	29903	NSP12b	G662S	SNP	RNA-dependent RNA polymerase, post-ribosomal frameshift	NSP12b:G662S
355	16466	C	T	16466	29903	NSP13	P77L	SNP	Helicase	NSP13:P77L
355	18176	C	T	18176	29903	NSP14	P46L	SNP	3'-to-5' exonuclease	NSP14:P46L
355	18468	A	G	18468	29903	NSP14	G143G	SNP_silent	3'-to-5' exonuclease	NSP14:G143G
355	20262	A	G	20262	29903	NSP15	L214L	SNP_silent	endoRNAse	NSP15:L214L
355	21204	G	T	21204	29903	NSP16	K182N	SNP	2'-O-ribose methyltransferase	NSP16:K182N
355	21618	C	G	21618	29903	S	T19R	SNP	Spike	S:T19R
355	22917	T	G	22917	29903	S	L452R	SNP	Spike	S:L452R
355	22995	C	A	22995	29903	S	T478K	SNP	Spike	S:T478K
355	23403	A	G	23403	29903	S	D614G	SNP	Spike	S:D614G
355	23604	C	G	23604	29903	S	P681R	SNP	Spike	S:P681R
355	24410	G	A	24410	29903	S	D950N	SNP	Spike	S:D950N
355	25276	C	T	25276	29903	S	T1238T	SNP_silent	Spike	S:T1238T
355	25469	C	T	25469	29903	ORF3a	S26L	SNP	ORF3a protein	ORF3a:S26L
355	26767	T	C	26767	29903	M	I82T	SNP	Membrane	M:I82T
355	27478	G	T	27478	29903	ORF7a	V29L	SNP	ORF7a protein	ORF7a:V29L
355	27638	T	C	27638	29903	ORF7a	V82A	SNP	ORF7a protein	ORF7a:V82A
355	27739	C	T	27739	29903	ORF7a	L116F	SNP	ORF7a protein	ORF7a:L116F
355	27752	C	T	27752	29903	ORF7a	T120I	SNP	ORF7a protein	ORF7a:T120I
355	28461	A	G	28461	29903	N	D63G	SNP	Nucleocapsid protein	N:D63G
355	28881	G	T	28881	29903	N	R203M	SNP	Nucleocapsid protein	N:R203M
355	29402	G	T	29402	29903	N	D377Y	SNP	Nucleocapsid protein	N:D377Y
365	210	G	T	210	29903	5'UTR	210	extragenic	NA	5'UTR:210
365	241	C	T	241	29903	5'UTR	241	extragenic	NA	5'UTR:241
365	1267	C	T	1267	29903	NSP2	G154G	SNP_silent	Non-Structural protein 2	NSP2:G154G
365	3037	C	T	3037	29903	NSP3	F106F	SNP_silent	Predicted phosphoesterase, papain-like proteinase	NSP3:F106F
365	3096	C	T	3096	29903	NSP3	S126L	SNP	Predicted phosphoesterase, papain-like proteinase	NSP3:S126L
365	5184	C	T	5184	29903	NSP3	P822L	SNP	Predicted phosphoesterase, papain-like proteinase	NSP3:P822L
365	6539	C	T	6539	29903	NSP3	H1274Y	SNP	Predicted phosphoesterase, papain-like proteinase	NSP3:H1274Y
365	9891	C	T	9891	29903	NSP4	A446V	SNP	Transmembrane protein	NSP4:A446V
365	11195	C	T	11195	29903	NSP6	L75F	SNP	Transmembrane protein	NSP6:L75F
365	11418	T	C	11418	29903	NSP6	V149A	SNP	Transmembrane protein	NSP6:V149A
365	12946	T	C	12946	29903	NSP9	Y87Y	SNP_silent	ssRNA-binding protein	NSP9:Y87Y
365	13348	G	T	13348	29903	NSP10	V108V	SNP_silent	Growth-factor-like protein	NSP10:V108V
365	14262	C	T	14262	29903	NSP12b	D265D	SNP_silent	RNA-dependent RNA polymerase, post-ribosomal frameshift	NSP12b:D265D
365	14408	C	T	14408	29903	NSP12b	P314L	SNP	RNA-dependent RNA polymerase, post-ribosomal frameshift	NSP12b:P314L
365	14712	G	T	14712	29903	NSP12b	V415V	SNP_silent	RNA-dependent RNA polymerase, post-ribosomal frameshift	NSP12b:V415V
365	15451	G	A	15451	29903	NSP12b	G662S	SNP	RNA-dependent RNA polymerase, post-ribosomal frameshift	NSP12b:G662S
365	16466	C	T	16466	29903	NSP13	P77L	SNP	Helicase	NSP13:P77L
365	20262	A	G	20262	29903	NSP15	L214L	SNP_silent	endoRNAse	NSP15:L214L
365	20320	C	T	20320	29903	NSP15	H234Y	SNP	endoRNAse	NSP15:H234Y
365	21618	C	G	21618	29903	S	T19R	SNP	Spike	S:T19R
365	22917	T	G	22917	29903	S	L452R	SNP	Spike	S:L452R
365	22995	C	A	22995	29903	S	T478K	SNP	Spike	S:T478K
365	23403	A	G	23403	29903	S	D614G	SNP	Spike	S:D614G
365	23604	C	G	23604	29903	S	P681R	SNP	Spike	S:P681R
365	24410	G	A	24410	29903	S	D950N	SNP	Spike	S:D950N
365	24745	C	T	24745	29903	S	V1061V	SNP_silent	Spike	S:V1061V
365	25469	C	T	25469	29903	ORF3a	S26L	SNP	ORF3a protein	ORF3a:S26L
365	26767	T	C	26767	29903	M	I82T	SNP	Membrane	M:I82T
365	27739	C	T	27739	29903	ORF7a	L116F	SNP	ORF7a protein	ORF7a:L116F
365	27752	C	T	27752	29903	ORF7a	T120I	SNP	ORF7a protein	ORF7a:T120I
365	28461	A	G	28461	29903	N	D63G	SNP	Nucleocapsid protein	N:D63G
365	28881	G	T	28881	29903	N	R203M	SNP	Nucleocapsid protein	N:R203M
365	29402	G	T	29402	29903	N	D377Y	SNP	Nucleocapsid protein	N:D377Y
365	29427	G	A	29427	29903	N	R385K	SNP	Nucleocapsid protein	N:R385K
365	29742	G	T	29742	29903	3'UTR	29742	extragenic	NA	3'UTR:29742
369	210	G	T	210	29903	5'UTR	210	extragenic	NA	5'UTR:210
369	241	C	T	241	29903	5'UTR	241	extragenic	NA	5'UTR:241
369	884	C	T	884	29903	NSP2	R27C	SNP	Non-Structural protein 2	NSP2:R27C
369	1267	C	T	1267	29903	NSP2	G154G	SNP_silent	Non-Structural protein 2	NSP2:G154G
369	3026	T	A	3026	29903	NSP3	Y103N	SNP	Predicted phosphoesterase, papain-like proteinase	NSP3:Y103N
369	3037	C	T	3037	29903	NSP3	F106F	SNP_silent	Predicted phosphoesterase, papain-like proteinase	NSP3:F106F
369	3043	T	C	3043	29903	NSP3	P108P	SNP_silent	Predicted phosphoesterase, papain-like proteinase	NSP3:P108P
369	3096	C	T	3096	29903	NSP3	S126L	SNP	Predicted phosphoesterase, papain-like proteinase	NSP3:S126L
369	6445	C	T	6445	29903	NSP3	D1242D	SNP_silent	Predicted phosphoesterase, papain-like proteinase	NSP3:D1242D
369	6539	C	T	6539	29903	NSP3	H1274Y	SNP	Predicted phosphoesterase, papain-like proteinase	NSP3:H1274Y
369	9891	C	T	9891	29903	NSP4	A446V	SNP	Transmembrane protein	NSP4:A446V
369	11195	C	T	11195	29903	NSP6	L75F	SNP	Transmembrane protein	NSP6:L75F
369	12946	T	C	12946	29903	NSP9	Y87Y	SNP_silent	ssRNA-binding protein	NSP9:Y87Y
369	13348	G	T	13348	29903	NSP10	V108V	SNP_silent	Growth-factor-like protein	NSP10:V108V
369	14262	C	T	14262	29903	NSP12b	D265D	SNP_silent	RNA-dependent RNA polymerase, post-ribosomal frameshift	NSP12b:D265D
369	14408	C	T	14408	29903	NSP12b	P314L	SNP	RNA-dependent RNA polymerase, post-ribosomal frameshift	NSP12b:P314L
369	14875	T	A	14875	29903	NSP12b	Y470N	SNP	RNA-dependent RNA polymerase, post-ribosomal frameshift	NSP12b:Y470N
369	15451	G	A	15451	29903	NSP12b	G662S	SNP	RNA-dependent RNA polymerase, post-ribosomal frameshift	NSP12b:G662S
369	16307	T	C	16307	29903	NSP13	F24S	SNP	Helicase	NSP13:F24S
369	16466	C	T	16466	29903	NSP13	P77L	SNP	Helicase	NSP13:P77L
369	19788	G	C	19788	29903	NSP15	E56D	SNP	endoRNAse	NSP15:E56D
369	19797	T	A	19797	29903	NSP15	A59A	SNP_silent	endoRNAse	NSP15:A59A
369	20262	A	G	20262	29903	NSP15	L214L	SNP_silent	endoRNAse	NSP15:L214L
369	20320	C	T	20320	29903	NSP15	H234Y	SNP	endoRNAse	NSP15:H234Y
369	21618	C	G	21618	29903	S	T19R	SNP	Spike	S:T19R
369	22687	C	A	22687	29903	S	S375S	SNP_silent	Spike	S:S375S
369	22917	T	G	22917	29903	S	L452R	SNP	Spike	S:L452R
369	22995	C	A	22995	29903	S	T478K	SNP	Spike	S:T478K
369	23403	A	G	23403	29903	S	D614G	SNP	Spike	S:D614G
369	23604	C	G	23604	29903	S	P681R	SNP	Spike	S:P681R
369	23986	T	C	23986	29903	S	D808D	SNP_silent	Spike	S:D808D
369	24410	G	A	24410	29903	S	D950N	SNP	Spike	S:D950N
369	24745	C	T	24745	29903	S	V1061V	SNP_silent	Spike	S:V1061V
369	25469	C	T	25469	29903	ORF3a	S26L	SNP	ORF3a protein	ORF3a:S26L
369	26767	T	C	26767	29903	M	I82T	SNP	Membrane	M:I82T
369	27638	T	C	27638	29903	ORF7a	V82A	SNP	ORF7a protein	ORF7a:V82A
369	27739	C	T	27739	29903	ORF7a	L116F	SNP	ORF7a protein	ORF7a:L116F
369	27752	C	T	27752	29903	ORF7a	T120I	SNP	ORF7a protein	ORF7a:T120I
369	27835	T	C	27835	29903	ORF7b	I27T	SNP	ORF7b protein	ORF7b:I27T
369	28461	A	G	28461	29903	N	D63G	SNP	Nucleocapsid protein	N:D63G
369	28881	G	T	28881	29903	N	R203M	SNP	Nucleocapsid protein	N:R203M
369	29402	G	T	29402	29903	N	D377Y	SNP	Nucleocapsid protein	N:D377Y
369	29427	G	A	29427	29903	N	R385K	SNP	Nucleocapsid protein	N:R385K
369	29742	G	T	29742	29903	3'UTR	29742	extragenic	NA	3'UTR:29742
370	210	G	T	210	29903	5'UTR	210	extragenic	NA	5'UTR:210
370	241	C	T	241	29903	5'UTR	241	extragenic	NA	5'UTR:241
370	1048	G	T	1048	29903	NSP2	K81N	SNP	Non-Structural protein 2	NSP2:K81N
370	3037	C	T	3037	29903	NSP3	F106F	SNP_silent	Predicted phosphoesterase, papain-like proteinase	NSP3:F106F
370	4181	G	T	4181	29903	NSP3	A488S	SNP	Predicted phosphoesterase, papain-like proteinase	NSP3:A488S
370	6402	C	T	6402	29903	NSP3	P1228L	SNP	Predicted phosphoesterase, papain-like proteinase	NSP3:P1228L
370	7124	C	T	7124	29903	NSP3	P1469S	SNP	Predicted phosphoesterase, papain-like proteinase	NSP3:P1469S
370	8986	C	T	8986	29903	NSP4	D144D	SNP_silent	Transmembrane protein	NSP4:D144D
370	9053	G	T	9053	29903	NSP4	V167L	SNP	Transmembrane protein	NSP4:V167L
370	10029	C	T	10029	29903	NSP4	T492I	SNP	Transmembrane protein	NSP4:T492I
370	11201	A	G	11201	29903	NSP6	T77A	SNP	Transmembrane protein	NSP6:T77A
370	11332	A	G	11332	29903	NSP6	V120V	SNP_silent	Transmembrane protein	NSP6:V120V
370	14408	C	T	14408	29903	NSP12b	P314L	SNP	RNA-dependent RNA polymerase, post-ribosomal frameshift	NSP12b:P314L
370	15451	G	A	15451	29903	NSP12b	G662S	SNP	RNA-dependent RNA polymerase, post-ribosomal frameshift	NSP12b:G662S
370	16466	C	T	16466	29903	NSP13	P77L	SNP	Helicase	NSP13:P77L
370	16852	G	T	16852	29903	NSP13	G206C	SNP	Helicase	NSP13:G206C
370	19220	C	T	19220	29903	NSP14	A394V	SNP	3'-to-5' exonuclease	NSP14:A394V
370	21618	C	G	21618	29903	S	T19R	SNP	Spike	S:T19R
370	22917	T	G	22917	29903	S	L452R	SNP	Spike	S:L452R
370	22995	C	A	22995	29903	S	T478K	SNP	Spike	S:T478K
370	23403	A	G	23403	29903	S	D614G	SNP	Spike	S:D614G
370	23604	C	G	23604	29903	S	P681R	SNP	Spike	S:P681R
370	24410	G	A	24410	29903	S	D950N	SNP	Spike	S:D950N
370	25469	C	T	25469	29903	ORF3a	S26L	SNP	ORF3a protein	ORF3a:S26L
370	26767	T	C	26767	29903	M	I82T	SNP	Membrane	M:I82T
370	27527	C	T	27527	29903	ORF7a	P45L	SNP	ORF7a protein	ORF7a:P45L
370	27638	T	C	27638	29903	ORF7a	V82A	SNP	ORF7a protein	ORF7a:V82A
370	27752	C	T	27752	29903	ORF7a	T120I	SNP	ORF7a protein	ORF7a:T120I
370	27874	C	T	27874	29903	ORF7b	T40I	SNP	ORF7b protein	ORF7b:T40I
370	28037	A	G	28037	29903	ORF8	R48R	SNP_silent	ORF8 protein	ORF8:R48R
370	28461	A	G	28461	29903	N	D63G	SNP	Nucleocapsid protein	N:D63G
370	28881	G	T	28881	29903	N	R203M	SNP	Nucleocapsid protein	N:R203M
370	28916	G	T	28916	29903	N	G215C	SNP	Nucleocapsid protein	N:G215C
370	29236	C	T	29236	29903	N	G321G	SNP_silent	Nucleocapsid protein	N:G321G
370	29402	G	T	29402	29903	N	D377Y	SNP	Nucleocapsid protein	N:D377Y
370	29742	G	T	29742	29903	3'UTR	29742	extragenic	NA	3'UTR:29742
371	210	G	T	210	29903	5'UTR	210	extragenic	NA	5'UTR:210
371	241	C	T	241	29903	5'UTR	241	extragenic	NA	5'UTR:241
371	3037	C	T	3037	29903	NSP3	F106F	SNP_silent	Predicted phosphoesterase, papain-like proteinase	NSP3:F106F
371	11455	C	T	11455	29903	NSP6	A161A	SNP_silent	Transmembrane protein	NSP6:A161A
371	14103	T	C	14103	29903	NSP12b	D212D	SNP_silent	RNA-dependent RNA polymerase, post-ribosomal frameshift	NSP12b:D212D
371	14408	C	T	14408	29903	NSP12b	P314L	SNP	RNA-dependent RNA polymerase, post-ribosomal frameshift	NSP12b:P314L
371	15451	G	A	15451	29903	NSP12b	G662S	SNP	RNA-dependent RNA polymerase, post-ribosomal frameshift	NSP12b:G662S
371	16466	C	T	16466	29903	NSP13	P77L	SNP	Helicase	NSP13:P77L
371	21618	C	G	21618	29903	S	T19R	SNP	Spike	S:T19R
371	22995	C	A	22995	29903	S	T478K	SNP	Spike	S:T478K
371	23403	A	G	23403	29903	S	D614G	SNP	Spike	S:D614G
371	23604	C	G	23604	29903	S	P681R	SNP	Spike	S:P681R
371	24410	G	A	24410	29903	S	D950N	SNP	Spike	S:D950N
371	25469	C	T	25469	29903	ORF3a	S26L	SNP	ORF3a protein	ORF3a:S26L
371	26767	T	C	26767	29903	M	I82T	SNP	Membrane	M:I82T
371	27752	C	T	27752	29903	ORF7a	T120I	SNP	ORF7a protein	ORF7a:T120I
371	28461	A	G	28461	29903	N	D63G	SNP	Nucleocapsid protein	N:D63G
371	28881	G	T	28881	29903	N	R203M	SNP	Nucleocapsid protein	N:R203M
371	29402	G	T	29402	29903	N	D377Y	SNP	Nucleocapsid protein	N:D377Y
371	29742	G	T	29742	29903	3'UTR	29742	extragenic	NA	3'UTR:29742
372	210	G	T	210	29903	5'UTR	210	extragenic	NA	5'UTR:210
372	241	C	T	241	29903	5'UTR	241	extragenic	NA	5'UTR:241
372	884	C	T	884	29903	NSP2	R27C	SNP	Non-Structural protein 2	NSP2:R27C
372	3037	C	T	3037	29903	NSP3	F106F	SNP_silent	Predicted phosphoesterase, papain-like proteinase	NSP3:F106F
372	6402	C	T	6402	29903	NSP3	P1228L	SNP	Predicted phosphoesterase, papain-like proteinase	NSP3:P1228L
372	7124	C	T	7124	29903	NSP3	P1469S	SNP	Predicted phosphoesterase, papain-like proteinase	NSP3:P1469S
372	8986	C	T	8986	29903	NSP4	D144D	SNP_silent	Transmembrane protein	NSP4:D144D
372	11201	A	G	11201	29903	NSP6	T77A	SNP	Transmembrane protein	NSP6:T77A
372	11332	A	G	11332	29903	NSP6	V120V	SNP_silent	Transmembrane protein	NSP6:V120V
372	14408	C	T	14408	29903	NSP12b	P314L	SNP	RNA-dependent RNA polymerase, post-ribosomal frameshift	NSP12b:P314L
372	15451	G	A	15451	29903	NSP12b	G662S	SNP	RNA-dependent RNA polymerase, post-ribosomal frameshift	NSP12b:G662S
372	16466	C	T	16466	29903	NSP13	P77L	SNP	Helicase	NSP13:P77L
372	19220	C	T	19220	29903	NSP14	A394V	SNP	3'-to-5' exonuclease	NSP14:A394V
372	21618	C	G	21618	29903	S	T19R	SNP	Spike	S:T19R
372	21987	G	A	21987	29903	S	G142D	SNP	Spike	S:G142D
372	22917	T	G	22917	29903	S	L452R	SNP	Spike	S:L452R
372	22995	C	A	22995	29903	S	T478K	SNP	Spike	S:T478K
372	23403	A	G	23403	29903	S	D614G	SNP	Spike	S:D614G
372	23604	C	G	23604	29903	S	P681R	SNP	Spike	S:P681R
372	24410	G	A	24410	29903	S	D950N	SNP	Spike	S:D950N
372	25469	C	T	25469	29903	ORF3a	S26L	SNP	ORF3a protein	ORF3a:S26L
372	26767	T	C	26767	29903	M	I82T	SNP	Membrane	M:I82T
372	27527	C	T	27527	29903	ORF7a	P45L	SNP	ORF7a protein	ORF7a:P45L
372	27752	C	T	27752	29903	ORF7a	T120I	SNP	ORF7a protein	ORF7a:T120I
372	27874	C	T	27874	29903	ORF7b	T40I	SNP	ORF7b protein	ORF7b:T40I
372	28461	A	G	28461	29903	N	D63G	SNP	Nucleocapsid protein	N:D63G
372	28881	G	T	28881	29903	N	R203M	SNP	Nucleocapsid protein	N:R203M
372	28916	G	T	28916	29903	N	G215C	SNP	Nucleocapsid protein	N:G215C
372	29236	C	T	29236	29903	N	G321G	SNP_silent	Nucleocapsid protein	N:G321G
372	29402	G	T	29402	29903	N	D377Y	SNP	Nucleocapsid protein	N:D377Y
376	210	G	T	210	29903	5'UTR	210	extragenic	NA	5'UTR:210
376	241	C	T	241	29903	5'UTR	241	extragenic	NA	5'UTR:241
376	884	C	T	884	29903	NSP2	R27C	SNP	Non-Structural protein 2	NSP2:R27C
376	3037	C	T	3037	29903	NSP3	F106F	SNP_silent	Predicted phosphoesterase, papain-like proteinase	NSP3:F106F
376	14408	C	T	14408	29903	NSP12b	P314L	SNP	RNA-dependent RNA polymerase, post-ribosomal frameshift	NSP12b:P314L
376	21618	C	G	21618	29903	S	T19R	SNP	Spike	S:T19R
376	22917	T	G	22917	29903	S	L452R	SNP	Spike	S:L452R
376	22995	C	A	22995	29903	S	T478K	SNP	Spike	S:T478K
376	23403	A	G	23403	29903	S	D614G	SNP	Spike	S:D614G
376	23604	C	G	23604	29903	S	P681R	SNP	Spike	S:P681R
376	24410	G	A	24410	29903	S	D950N	SNP	Spike	S:D950N
376	25469	C	T	25469	29903	ORF3a	S26L	SNP	ORF3a protein	ORF3a:S26L
376	27752	C	T	27752	29903	ORF7a	T120I	SNP	ORF7a protein	ORF7a:T120I
376	28461	A	G	28461	29903	N	D63G	SNP	Nucleocapsid protein	N:D63G
376	29402	G	T	29402	29903	N	D377Y	SNP	Nucleocapsid protein	N:D377Y
377	210	G	T	210	29903	5'UTR	210	extragenic	NA	5'UTR:210
377	241	C	T	241	29903	5'UTR	241	extragenic	NA	5'UTR:241
377	884	C	T	884	29903	NSP2	R27C	SNP	Non-Structural protein 2	NSP2:R27C
377	3037	C	T	3037	29903	NSP3	F106F	SNP_silent	Predicted phosphoesterase, papain-like proteinase	NSP3:F106F
377	6402	C	T	6402	29903	NSP3	P1228L	SNP	Predicted phosphoesterase, papain-like proteinase	NSP3:P1228L
377	7124	C	T	7124	29903	NSP3	P1469S	SNP	Predicted phosphoesterase, papain-like proteinase	NSP3:P1469S
377	8986	C	T	8986	29903	NSP4	D144D	SNP_silent	Transmembrane protein	NSP4:D144D
377	10029	C	T	10029	29903	NSP4	T492I	SNP	Transmembrane protein	NSP4:T492I
377	11201	A	G	11201	29903	NSP6	T77A	SNP	Transmembrane protein	NSP6:T77A
377	11332	A	G	11332	29903	NSP6	V120V	SNP_silent	Transmembrane protein	NSP6:V120V
377	14408	C	T	14408	29903	NSP12b	P314L	SNP	RNA-dependent RNA polymerase, post-ribosomal frameshift	NSP12b:P314L
377	15451	G	A	15451	29903	NSP12b	G662S	SNP	RNA-dependent RNA polymerase, post-ribosomal frameshift	NSP12b:G662S
377	16466	C	T	16466	29903	NSP13	P77L	SNP	Helicase	NSP13:P77L
377	19220	C	T	19220	29903	NSP14	A394V	SNP	3'-to-5' exonuclease	NSP14:A394V
377	21618	C	G	21618	29903	S	T19R	SNP	Spike	S:T19R
377	22917	T	G	22917	29903	S	L452R	SNP	Spike	S:L452R
377	22995	C	A	22995	29903	S	T478K	SNP	Spike	S:T478K
377	23403	A	G	23403	29903	S	D614G	SNP	Spike	S:D614G
377	24410	G	A	24410	29903	S	D950N	SNP	Spike	S:D950N
377	25469	C	T	25469	29903	ORF3a	S26L	SNP	ORF3a protein	ORF3a:S26L
377	26767	T	C	26767	29903	M	I82T	SNP	Membrane	M:I82T
377	27752	C	T	27752	29903	ORF7a	T120I	SNP	ORF7a protein	ORF7a:T120I
377	28461	A	G	28461	29903	N	D63G	SNP	Nucleocapsid protein	N:D63G
377	28881	G	T	28881	29903	N	R203M	SNP	Nucleocapsid protein	N:R203M
377	29402	G	T	29402	29903	N	D377Y	SNP	Nucleocapsid protein	N:D377Y
385	210	G	T	210	29903	5'UTR	210	extragenic	NA	5'UTR:210
385	241	C	T	241	29903	5'UTR	241	extragenic	NA	5'UTR:241
385	884	C	T	884	29903	NSP2	R27C	SNP	Non-Structural protein 2	NSP2:R27C
385	3037	C	T	3037	29903	NSP3	F106F	SNP_silent	Predicted phosphoesterase, papain-like proteinase	NSP3:F106F
385	10029	C	T	10029	29903	NSP4	T492I	SNP	Transmembrane protein	NSP4:T492I
385	14408	C	T	14408	29903	NSP12b	P314L	SNP	RNA-dependent RNA polymerase, post-ribosomal frameshift	NSP12b:P314L
385	16466	C	T	16466	29903	NSP13	P77L	SNP	Helicase	NSP13:P77L
385	19220	C	T	19220	29903	NSP14	A394V	SNP	3'-to-5' exonuclease	NSP14:A394V
385	21618	C	G	21618	29903	S	T19R	SNP	Spike	S:T19R
385	22917	T	G	22917	29903	S	L452R	SNP	Spike	S:L452R
385	22995	C	A	22995	29903	S	T478K	SNP	Spike	S:T478K
385	23403	A	G	23403	29903	S	D614G	SNP	Spike	S:D614G
385	23604	C	G	23604	29903	S	P681R	SNP	Spike	S:P681R
385	24410	G	A	24410	29903	S	D950N	SNP	Spike	S:D950N
385	27638	T	C	27638	29903	ORF7a	V82A	SNP	ORF7a protein	ORF7a:V82A
385	27752	C	T	27752	29903	ORF7a	T120I	SNP	ORF7a protein	ORF7a:T120I
385	28461	A	G	28461	29903	N	D63G	SNP	Nucleocapsid protein	N:D63G
385	28881	G	T	28881	29903	N	R203M	SNP	Nucleocapsid protein	N:R203M
385	29402	G	T	29402	29903	N	D377Y	SNP	Nucleocapsid protein	N:D377Y
385	29742	G	T	29742	29903	3'UTR	29742	extragenic	NA	3'UTR:29742
390	210	G	T	210	29903	5'UTR	210	extragenic	NA	5'UTR:210
390	241	C	T	241	29903	5'UTR	241	extragenic	NA	5'UTR:241
390	884	C	T	884	29903	NSP2	R27C	SNP	Non-Structural protein 2	NSP2:R27C
390	1267	C	T	1267	29903	NSP2	G154G	SNP_silent	Non-Structural protein 2	NSP2:G154G
390	3037	C	T	3037	29903	NSP3	F106F	SNP_silent	Predicted phosphoesterase, papain-like proteinase	NSP3:F106F
390	3096	C	T	3096	29903	NSP3	S126L	SNP	Predicted phosphoesterase, papain-like proteinase	NSP3:S126L
390	5184	C	T	5184	29903	NSP3	P822L	SNP	Predicted phosphoesterase, papain-like proteinase	NSP3:P822L
390	9891	C	T	9891	29903	NSP4	A446V	SNP	Transmembrane protein	NSP4:A446V
390	11418	T	C	11418	29903	NSP6	V149A	SNP	Transmembrane protein	NSP6:V149A
390	13348	G	T	13348	29903	NSP10	V108V	SNP_silent	Growth-factor-like protein	NSP10:V108V
390	14408	C	T	14408	29903	NSP12b	P314L	SNP	RNA-dependent RNA polymerase, post-ribosomal frameshift	NSP12b:P314L
390	15451	G	A	15451	29903	NSP12b	G662S	SNP	RNA-dependent RNA polymerase, post-ribosomal frameshift	NSP12b:G662S
390	16466	C	T	16466	29903	NSP13	P77L	SNP	Helicase	NSP13:P77L
390	18351	T	C	18351	29903	NSP14	N104N	SNP_silent	3'-to-5' exonuclease	NSP14:N104N
390	21618	C	G	21618	29903	S	T19R	SNP	Spike	S:T19R
390	22687	C	A	22687	29903	S	S375S	SNP_silent	Spike	S:S375S
390	22917	T	G	22917	29903	S	L452R	SNP	Spike	S:L452R
390	22995	C	A	22995	29903	S	T478K	SNP	Spike	S:T478K
390	23403	A	G	23403	29903	S	D614G	SNP	Spike	S:D614G
390	23604	C	G	23604	29903	S	P681R	SNP	Spike	S:P681R
390	24410	G	A	24410	29903	S	D950N	SNP	Spike	S:D950N
390	25469	C	T	25469	29903	ORF3a	S26L	SNP	ORF3a protein	ORF3a:S26L
390	26767	T	C	26767	29903	M	I82T	SNP	Membrane	M:I82T
390	27739	C	T	27739	29903	ORF7a	L116F	SNP	ORF7a protein	ORF7a:L116F
390	27752	C	T	27752	29903	ORF7a	T120I	SNP	ORF7a protein	ORF7a:T120I
390	28461	A	G	28461	29903	N	D63G	SNP	Nucleocapsid protein	N:D63G
390	28881	G	T	28881	29903	N	R203M	SNP	Nucleocapsid protein	N:R203M
390	29402	G	T	29402	29903	N	D377Y	SNP	Nucleocapsid protein	N:D377Y
390	29427	G	A	29427	29903	N	R385K	SNP	Nucleocapsid protein	N:R385K
391	210	G	T	210	29903	5'UTR	210	extragenic	NA	5'UTR:210
391	241	C	T	241	29903	5'UTR	241	extragenic	NA	5'UTR:241
391	3037	C	T	3037	29903	NSP3	F106F	SNP_silent	Predicted phosphoesterase, papain-like proteinase	NSP3:F106F
391	4181	G	T	4181	29903	NSP3	A488S	SNP	Predicted phosphoesterase, papain-like proteinase	NSP3:A488S
391	4455	C	T	4455	29903	NSP3	A579V	SNP	Predicted phosphoesterase, papain-like proteinase	NSP3:A579V
391	6402	C	T	6402	29903	NSP3	P1228L	SNP	Predicted phosphoesterase, papain-like proteinase	NSP3:P1228L
391	7124	C	T	7124	29903	NSP3	P1469S	SNP	Predicted phosphoesterase, papain-like proteinase	NSP3:P1469S
391	8986	C	T	8986	29903	NSP4	D144D	SNP_silent	Transmembrane protein	NSP4:D144D
391	9053	G	T	9053	29903	NSP4	V167L	SNP	Transmembrane protein	NSP4:V167L
391	10029	C	T	10029	29903	NSP4	T492I	SNP	Transmembrane protein	NSP4:T492I
391	11201	A	G	11201	29903	NSP6	T77A	SNP	Transmembrane protein	NSP6:T77A
391	11332	A	G	11332	29903	NSP6	V120V	SNP_silent	Transmembrane protein	NSP6:V120V
391	14408	C	T	14408	29903	NSP12b	P314L	SNP	RNA-dependent RNA polymerase, post-ribosomal frameshift	NSP12b:P314L
391	15451	G	A	15451	29903	NSP12b	G662S	SNP	RNA-dependent RNA polymerase, post-ribosomal frameshift	NSP12b:G662S
391	16466	C	T	16466	29903	NSP13	P77L	SNP	Helicase	NSP13:P77L
391	17334	G	A	17334	29903	NSP13	T366T	SNP_silent	Helicase	NSP13:T366T
391	19220	C	T	19220	29903	NSP14	A394V	SNP	3'-to-5' exonuclease	NSP14:A394V
391	21618	C	G	21618	29903	S	T19R	SNP	Spike	S:T19R
391	21846	C	T	21846	29903	S	T95I	SNP	Spike	S:T95I
391	22917	T	G	22917	29903	S	L452R	SNP	Spike	S:L452R
391	22995	C	A	22995	29903	S	T478K	SNP	Spike	S:T478K
391	23403	A	G	23403	29903	S	D614G	SNP	Spike	S:D614G
391	23604	C	G	23604	29903	S	P681R	SNP	Spike	S:P681R
391	24410	G	A	24410	29903	S	D950N	SNP	Spike	S:D950N
391	25250	G	T	25250	29903	S	V1230L	SNP	Spike	S:V1230L
391	25469	C	T	25469	29903	ORF3a	S26L	SNP	ORF3a protein	ORF3a:S26L
391	26767	T	C	26767	29903	M	I82T	SNP	Membrane	M:I82T
391	27638	T	C	27638	29903	ORF7a	V82A	SNP	ORF7a protein	ORF7a:V82A
391	27752	C	T	27752	29903	ORF7a	T120I	SNP	ORF7a protein	ORF7a:T120I
391	27874	C	T	27874	29903	ORF7b	T40I	SNP	ORF7b protein	ORF7b:T40I
391	28461	A	G	28461	29903	N	D63G	SNP	Nucleocapsid protein	N:D63G
391	28881	G	T	28881	29903	N	R203M	SNP	Nucleocapsid protein	N:R203M
391	28916	G	T	28916	29903	N	G215C	SNP	Nucleocapsid protein	N:G215C
391	29402	G	T	29402	29903	N	D377Y	SNP	Nucleocapsid protein	N:D377Y
391	29742	G	T	29742	29903	3'UTR	29742	extragenic	NA	3'UTR:29742
392	210	G	T	210	29903	5'UTR	210	extragenic	NA	5'UTR:210
392	241	C	T	241	29903	5'UTR	241	extragenic	NA	5'UTR:241
392	884	C	T	884	29903	NSP2	R27C	SNP	Non-Structural protein 2	NSP2:R27C
392	3037	C	T	3037	29903	NSP3	F106F	SNP_silent	Predicted phosphoesterase, papain-like proteinase	NSP3:F106F
392	4181	G	T	4181	29903	NSP3	A488S	SNP	Predicted phosphoesterase, papain-like proteinase	NSP3:A488S
392	4613	C	T	4613	29903	NSP3	L632F	SNP	Predicted phosphoesterase, papain-like proteinase	NSP3:L632F
392	6402	C	T	6402	29903	NSP3	P1228L	SNP	Predicted phosphoesterase, papain-like proteinase	NSP3:P1228L
392	7124	C	T	7124	29903	NSP3	P1469S	SNP	Predicted phosphoesterase, papain-like proteinase	NSP3:P1469S
392	8986	C	T	8986	29903	NSP4	D144D	SNP_silent	Transmembrane protein	NSP4:D144D
392	9053	G	T	9053	29903	NSP4	V167L	SNP	Transmembrane protein	NSP4:V167L
392	10029	C	T	10029	29903	NSP4	T492I	SNP	Transmembrane protein	NSP4:T492I
392	11201	A	G	11201	29903	NSP6	T77A	SNP	Transmembrane protein	NSP6:T77A
392	11332	A	G	11332	29903	NSP6	V120V	SNP_silent	Transmembrane protein	NSP6:V120V
392	12400	C	T	12400	29903	NSP8	L103L	SNP_silent	Non-Structural Protein 8	NSP8:L103L
392	14408	C	T	14408	29903	NSP12b	P314L	SNP	RNA-dependent RNA polymerase, post-ribosomal frameshift	NSP12b:P314L
392	15451	G	A	15451	29903	NSP12b	G662S	SNP	RNA-dependent RNA polymerase, post-ribosomal frameshift	NSP12b:G662S
392	16466	C	T	16466	29903	NSP13	P77L	SNP	Helicase	NSP13:P77L
392	17125	C	T	17125	29903	NSP13	L297F	SNP	Helicase	NSP13:L297F
392	18040	G	T	18040	29903	3'UTR	18040	extragenic	NA	3'UTR:18040
392	19220	C	T	19220	29903	NSP14	A394V	SNP	3'-to-5' exonuclease	NSP14:A394V
392	21618	C	G	21618	29903	S	T19R	SNP	Spike	S:T19R
392	21846	C	T	21846	29903	S	T95I	SNP	Spike	S:T95I
392	21987	G	A	21987	29903	S	G142D	SNP	Spike	S:G142D
392	22917	T	G	22917	29903	S	L452R	SNP	Spike	S:L452R
392	22995	C	A	22995	29903	S	T478K	SNP	Spike	S:T478K
392	23403	A	G	23403	29903	S	D614G	SNP	Spike	S:D614G
392	23604	C	G	23604	29903	S	P681R	SNP	Spike	S:P681R
392	24410	G	A	24410	29903	S	D950N	SNP	Spike	S:D950N
392	25469	C	T	25469	29903	ORF3a	S26L	SNP	ORF3a protein	ORF3a:S26L
392	26767	T	C	26767	29903	M	I82T	SNP	Membrane	M:I82T
392	27638	T	C	27638	29903	ORF7a	V82A	SNP	ORF7a protein	ORF7a:V82A
392	27752	C	T	27752	29903	ORF7a	T120I	SNP	ORF7a protein	ORF7a:T120I
392	27874	C	T	27874	29903	ORF7b	T40I	SNP	ORF7b protein	ORF7b:T40I
392	28461	A	G	28461	29903	N	D63G	SNP	Nucleocapsid protein	N:D63G
392	28881	G	T	28881	29903	N	R203M	SNP	Nucleocapsid protein	N:R203M
392	28916	G	T	28916	29903	N	G215C	SNP	Nucleocapsid protein	N:G215C
392	29402	G	T	29402	29903	N	D377Y	SNP	Nucleocapsid protein	N:D377Y
392	29742	G	T	29742	29903	3'UTR	29742	extragenic	NA	3'UTR:29742
397	210	G	T	210	29903	5'UTR	210	extragenic	NA	5'UTR:210
397	241	C	T	241	29903	5'UTR	241	extragenic	NA	5'UTR:241
397	884	C	T	884	29903	NSP2	R27C	SNP	Non-Structural protein 2	NSP2:R27C
397	1267	C	T	1267	29903	NSP2	G154G	SNP_silent	Non-Structural protein 2	NSP2:G154G
397	3037	C	T	3037	29903	NSP3	F106F	SNP_silent	Predicted phosphoesterase, papain-like proteinase	NSP3:F106F
397	3096	C	T	3096	29903	NSP3	S126L	SNP	Predicted phosphoesterase, papain-like proteinase	NSP3:S126L
397	5184	C	T	5184	29903	NSP3	P822L	SNP	Predicted phosphoesterase, papain-like proteinase	NSP3:P822L
397	6539	C	T	6539	29903	NSP3	H1274Y	SNP	Predicted phosphoesterase, papain-like proteinase	NSP3:H1274Y
397	9891	C	T	9891	29903	NSP4	A446V	SNP	Transmembrane protein	NSP4:A446V
397	11195	C	T	11195	29903	NSP6	L75F	SNP	Transmembrane protein	NSP6:L75F
397	11418	T	C	11418	29903	NSP6	V149A	SNP	Transmembrane protein	NSP6:V149A
397	12946	T	C	12946	29903	NSP9	Y87Y	SNP_silent	ssRNA-binding protein	NSP9:Y87Y
397	13348	G	T	13348	29903	NSP10	V108V	SNP_silent	Growth-factor-like protein	NSP10:V108V
397	14262	C	T	14262	29903	NSP12b	D265D	SNP_silent	RNA-dependent RNA polymerase, post-ribosomal frameshift	NSP12b:D265D
397	14408	C	T	14408	29903	NSP12b	P314L	SNP	RNA-dependent RNA polymerase, post-ribosomal frameshift	NSP12b:P314L
397	15451	G	A	15451	29903	NSP12b	G662S	SNP	RNA-dependent RNA polymerase, post-ribosomal frameshift	NSP12b:G662S
397	16466	C	T	16466	29903	NSP13	P77L	SNP	Helicase	NSP13:P77L
397	20262	A	G	20262	29903	NSP15	L214L	SNP_silent	endoRNAse	NSP15:L214L
397	20320	C	T	20320	29903	NSP15	H234Y	SNP	endoRNAse	NSP15:H234Y
397	21618	C	G	21618	29903	S	T19R	SNP	Spike	S:T19R
397	22917	T	G	22917	29903	S	L452R	SNP	Spike	S:L452R
397	22995	C	A	22995	29903	S	T478K	SNP	Spike	S:T478K
397	23403	A	G	23403	29903	S	D614G	SNP	Spike	S:D614G
397	23604	C	G	23604	29903	S	P681R	SNP	Spike	S:P681R
397	24410	G	A	24410	29903	S	D950N	SNP	Spike	S:D950N
397	24745	C	T	24745	29903	S	V1061V	SNP_silent	Spike	S:V1061V
397	25469	C	T	25469	29903	ORF3a	S26L	SNP	ORF3a protein	ORF3a:S26L
397	26767	T	C	26767	29903	M	I82T	SNP	Membrane	M:I82T
397	26936	C	T	26936	29903	M	L138L	SNP_silent	Membrane	M:L138L
397	27638	T	C	27638	29903	ORF7a	V82A	SNP	ORF7a protein	ORF7a:V82A
397	27739	C	T	27739	29903	ORF7a	L116F	SNP	ORF7a protein	ORF7a:L116F
397	27752	C	T	27752	29903	ORF7a	T120I	SNP	ORF7a protein	ORF7a:T120I
397	28461	A	G	28461	29903	N	D63G	SNP	Nucleocapsid protein	N:D63G
397	28881	G	T	28881	29903	N	R203M	SNP	Nucleocapsid protein	N:R203M
397	29358	C	T	29358	29903	N	T362I	SNP	Nucleocapsid protein	N:T362I
397	29402	G	T	29402	29903	N	D377Y	SNP	Nucleocapsid protein	N:D377Y
397	29427	G	A	29427	29903	N	R385K	SNP	Nucleocapsid protein	N:R385K
397	29742	G	T	29742	29903	3'UTR	29742	extragenic	NA	3'UTR:29742
399	210	G	T	210	29903	5'UTR	210	extragenic	NA	5'UTR:210
399	241	C	T	241	29903	5'UTR	241	extragenic	NA	5'UTR:241
399	1048	G	T	1048	29903	NSP2	K81N	SNP	Non-Structural protein 2	NSP2:K81N
399	3037	C	T	3037	29903	NSP3	F106F	SNP_silent	Predicted phosphoesterase, papain-like proteinase	NSP3:F106F
399	4181	G	T	4181	29903	NSP3	A488S	SNP	Predicted phosphoesterase, papain-like proteinase	NSP3:A488S
399	6402	C	T	6402	29903	NSP3	P1228L	SNP	Predicted phosphoesterase, papain-like proteinase	NSP3:P1228L
399	7124	C	T	7124	29903	NSP3	P1469S	SNP	Predicted phosphoesterase, papain-like proteinase	NSP3:P1469S
399	8986	C	T	8986	29903	NSP4	D144D	SNP_silent	Transmembrane protein	NSP4:D144D
399	9053	G	T	9053	29903	NSP4	V167L	SNP	Transmembrane protein	NSP4:V167L
399	10029	C	T	10029	29903	NSP4	T492I	SNP	Transmembrane protein	NSP4:T492I
399	11201	A	G	11201	29903	NSP6	T77A	SNP	Transmembrane protein	NSP6:T77A
399	11332	A	G	11332	29903	NSP6	V120V	SNP_silent	Transmembrane protein	NSP6:V120V
399	14408	C	T	14408	29903	NSP12b	P314L	SNP	RNA-dependent RNA polymerase, post-ribosomal frameshift	NSP12b:P314L
399	15451	G	A	15451	29903	NSP12b	G662S	SNP	RNA-dependent RNA polymerase, post-ribosomal frameshift	NSP12b:G662S
399	16466	C	T	16466	29903	NSP13	P77L	SNP	Helicase	NSP13:P77L
399	19220	C	T	19220	29903	NSP14	A394V	SNP	3'-to-5' exonuclease	NSP14:A394V
399	21618	C	G	21618	29903	S	T19R	SNP	Spike	S:T19R
399	22453	A	C	22453	29903	S	S297S	SNP_silent	Spike	S:S297S
399	22917	T	G	22917	29903	S	L452R	SNP	Spike	S:L452R
399	22995	C	A	22995	29903	S	T478K	SNP	Spike	S:T478K
399	23403	A	G	23403	29903	S	D614G	SNP	Spike	S:D614G
399	23600	T	C	23600	29903	S	S680P	SNP	Spike	S:S680P
399	23604	C	G	23604	29903	S	P681R	SNP	Spike	S:P681R
399	24410	G	A	24410	29903	S	D950N	SNP	Spike	S:D950N
399	25229	G	A	25229	29903	S	G1223S	SNP	Spike	S:G1223S
399	25469	C	T	25469	29903	ORF3a	S26L	SNP	ORF3a protein	ORF3a:S26L
399	26767	T	C	26767	29903	M	I82T	SNP	Membrane	M:I82T
399	27526	CC	TT	27526	29903	ORF7a	P45L	SNP	ORF7a protein	ORF7a:P45L
399	27638	T	C	27638	29903	ORF7a	V82A	SNP	ORF7a protein	ORF7a:V82A
399	27752	C	T	27752	29903	ORF7a	T120I	SNP	ORF7a protein	ORF7a:T120I
399	27874	C	T	27874	29903	ORF7b	T40I	SNP	ORF7b protein	ORF7b:T40I
399	28461	A	G	28461	29903	N	D63G	SNP	Nucleocapsid protein	N:D63G
399	28881	G	T	28881	29903	N	R203M	SNP	Nucleocapsid protein	N:R203M
399	28916	G	T	28916	29903	N	G215C	SNP	Nucleocapsid protein	N:G215C
399	29402	G	T	29402	29903	N	D377Y	SNP	Nucleocapsid protein	N:D377Y
399	29742	G	T	29742	29903	3'UTR	29742	extragenic	NA	3'UTR:29742
402	210	G	T	210	29903	5'UTR	210	extragenic	NA	5'UTR:210
402	241	C	T	241	29903	5'UTR	241	extragenic	NA	5'UTR:241
402	884	C	T	884	29903	NSP2	R27C	SNP	Non-Structural protein 2	NSP2:R27C
402	3037	C	T	3037	29903	NSP3	F106F	SNP_silent	Predicted phosphoesterase, papain-like proteinase	NSP3:F106F
402	4181	G	T	4181	29903	NSP3	A488S	SNP	Predicted phosphoesterase, papain-like proteinase	NSP3:A488S
402	6402	C	T	6402	29903	NSP3	P1228L	SNP	Predicted phosphoesterase, papain-like proteinase	NSP3:P1228L
402	6446	G	T	6446	29903	NSP3	V1243F	SNP	Predicted phosphoesterase, papain-like proteinase	NSP3:V1243F
402	7124	C	T	7124	29903	NSP3	P1469S	SNP	Predicted phosphoesterase, papain-like proteinase	NSP3:P1469S
402	8986	C	T	8986	29903	NSP4	D144D	SNP_silent	Transmembrane protein	NSP4:D144D
402	9053	G	T	9053	29903	NSP4	V167L	SNP	Transmembrane protein	NSP4:V167L
402	10029	C	T	10029	29903	NSP4	T492I	SNP	Transmembrane protein	NSP4:T492I
402	11201	A	G	11201	29903	NSP6	T77A	SNP	Transmembrane protein	NSP6:T77A
402	11332	A	G	11332	29903	NSP6	V120V	SNP_silent	Transmembrane protein	NSP6:V120V
402	14408	C	T	14408	29903	NSP12b	P314L	SNP	RNA-dependent RNA polymerase, post-ribosomal frameshift	NSP12b:P314L
402	14925	C	T	14925	29903	NSP12b	V486V	SNP_silent	RNA-dependent RNA polymerase, post-ribosomal frameshift	NSP12b:V486V
402	15451	G	A	15451	29903	NSP12b	G662S	SNP	RNA-dependent RNA polymerase, post-ribosomal frameshift	NSP12b:G662S
402	16466	C	T	16466	29903	NSP13	P77L	SNP	Helicase	NSP13:P77L
402	19220	C	T	19220	29903	NSP14	A394V	SNP	3'-to-5' exonuclease	NSP14:A394V
402	21137	A	G	21137	29903	NSP16	K160R	SNP	2'-O-ribose methyltransferase	NSP16:K160R
402	21618	C	G	21618	29903	S	T19R	SNP	Spike	S:T19R
402	21846	C	T	21846	29903	S	T95I	SNP	Spike	S:T95I
402	22917	T	G	22917	29903	S	L452R	SNP	Spike	S:L452R
402	22995	C	A	22995	29903	S	T478K	SNP	Spike	S:T478K
402	23403	A	G	23403	29903	S	D614G	SNP	Spike	S:D614G
402	23604	C	G	23604	29903	S	P681R	SNP	Spike	S:P681R
402	24110	A	C	24110	29903	S	I850L	SNP	Spike	S:I850L
402	24410	G	A	24410	29903	S	D950N	SNP	Spike	S:D950N
402	25439	A	C	25439	29903	ORF3a	K16T	SNP	ORF3a protein	ORF3a:K16T
402	25469	C	T	25469	29903	ORF3a	S26L	SNP	ORF3a protein	ORF3a:S26L
402	26767	T	C	26767	29903	M	I82T	SNP	Membrane	M:I82T
402	27638	T	C	27638	29903	ORF7a	V82A	SNP	ORF7a protein	ORF7a:V82A
402	27752	C	T	27752	29903	ORF7a	T120I	SNP	ORF7a protein	ORF7a:T120I
402	27874	C	T	27874	29903	ORF7b	T40I	SNP	ORF7b protein	ORF7b:T40I
402	28461	A	G	28461	29903	N	D63G	SNP	Nucleocapsid protein	N:D63G
402	28881	G	T	28881	29903	N	R203M	SNP	Nucleocapsid protein	N:R203M
402	28916	G	T	28916	29903	N	G215C	SNP	Nucleocapsid protein	N:G215C
402	29402	G	T	29402	29903	N	D377Y	SNP	Nucleocapsid protein	N:D377Y
402	29742	G	T	29742	29903	3'UTR	29742	extragenic	NA	3'UTR:29742
413	210	G	T	210	29903	5'UTR	210	extragenic	NA	5'UTR:210
413	241	C	T	241	29903	5'UTR	241	extragenic	NA	5'UTR:241
413	1267	C	T	1267	29903	NSP2	G154G	SNP_silent	Non-Structural protein 2	NSP2:G154G
413	3037	C	T	3037	29903	NSP3	F106F	SNP_silent	Predicted phosphoesterase, papain-like proteinase	NSP3:F106F
413	6539	C	T	6539	29903	NSP3	H1274Y	SNP	Predicted phosphoesterase, papain-like proteinase	NSP3:H1274Y
413	11073	T	C	11073	29903	NSP6	F34S	SNP	Transmembrane protein	NSP6:F34S
413	11195	C	T	11195	29903	NSP6	L75F	SNP	Transmembrane protein	NSP6:L75F
413	12946	T	C	12946	29903	NSP9	Y87Y	SNP_silent	ssRNA-binding protein	NSP9:Y87Y
413	14262	C	T	14262	29903	NSP12b	D265D	SNP_silent	RNA-dependent RNA polymerase, post-ribosomal frameshift	NSP12b:D265D
413	14408	C	T	14408	29903	NSP12b	P314L	SNP	RNA-dependent RNA polymerase, post-ribosomal frameshift	NSP12b:P314L
413	14925	C	T	14925	29903	NSP12b	V486V	SNP_silent	RNA-dependent RNA polymerase, post-ribosomal frameshift	NSP12b:V486V
413	15279	C	T	15279	29903	NSP12b	H604H	SNP_silent	RNA-dependent RNA polymerase, post-ribosomal frameshift	NSP12b:H604H
413	16466	C	T	16466	29903	NSP13	P77L	SNP	Helicase	NSP13:P77L
413	20262	A	G	20262	29903	NSP15	L214L	SNP_silent	endoRNAse	NSP15:L214L
413	21618	C	G	21618	29903	S	T19R	SNP	Spike	S:T19R
413	22814	A	G	22814	29903	S	I418V	SNP	Spike	S:I418V
413	22917	T	G	22917	29903	S	L452R	SNP	Spike	S:L452R
413	22995	C	A	22995	29903	S	T478K	SNP	Spike	S:T478K
413	23403	A	G	23403	29903	S	D614G	SNP	Spike	S:D614G
413	23604	C	G	23604	29903	S	P681R	SNP	Spike	S:P681R
413	24410	G	A	24410	29903	S	D950N	SNP	Spike	S:D950N
413	24745	C	T	24745	29903	S	V1061V	SNP_silent	Spike	S:V1061V
413	25469	C	T	25469	29903	ORF3a	S26L	SNP	ORF3a protein	ORF3a:S26L
413	26528	A	T	26528	29903	M	A2A	SNP_silent	Membrane	M:A2A
413	27638	T	C	27638	29903	ORF7a	V82A	SNP	ORF7a protein	ORF7a:V82A
413	27739	C	T	27739	29903	ORF7a	L116F	SNP	ORF7a protein	ORF7a:L116F
413	27752	C	T	27752	29903	ORF7a	T120I	SNP	ORF7a protein	ORF7a:T120I
413	28461	A	G	28461	29903	N	D63G	SNP	Nucleocapsid protein	N:D63G
413	29402	G	T	29402	29903	N	D377Y	SNP	Nucleocapsid protein	N:D377Y
413	29427	G	A	29427	29903	N	R385K	SNP	Nucleocapsid protein	N:R385K
413	29742	G	T	29742	29903	3'UTR	29742	extragenic	NA	3'UTR:29742
414	210	G	T	210	29903	5'UTR	210	extragenic	NA	5'UTR:210
414	241	C	T	241	29903	5'UTR	241	extragenic	NA	5'UTR:241
414	884	C	T	884	29903	NSP2	R27C	SNP	Non-Structural protein 2	NSP2:R27C
414	1048	G	T	1048	29903	NSP2	K81N	SNP	Non-Structural protein 2	NSP2:K81N
414	3037	C	T	3037	29903	NSP3	F106F	SNP_silent	Predicted phosphoesterase, papain-like proteinase	NSP3:F106F
414	4181	G	T	4181	29903	NSP3	A488S	SNP	Predicted phosphoesterase, papain-like proteinase	NSP3:A488S
414	6402	C	T	6402	29903	NSP3	P1228L	SNP	Predicted phosphoesterase, papain-like proteinase	NSP3:P1228L
414	7124	C	T	7124	29903	NSP3	P1469S	SNP	Predicted phosphoesterase, papain-like proteinase	NSP3:P1469S
414	8986	C	T	8986	29903	NSP4	D144D	SNP_silent	Transmembrane protein	NSP4:D144D
414	9053	G	T	9053	29903	NSP4	V167L	SNP	Transmembrane protein	NSP4:V167L
414	10029	C	T	10029	29903	NSP4	T492I	SNP	Transmembrane protein	NSP4:T492I
414	11201	A	G	11201	29903	NSP6	T77A	SNP	Transmembrane protein	NSP6:T77A
414	11332	A	G	11332	29903	NSP6	V120V	SNP_silent	Transmembrane protein	NSP6:V120V
414	14408	C	T	14408	29903	NSP12b	P314L	SNP	RNA-dependent RNA polymerase, post-ribosomal frameshift	NSP12b:P314L
414	15451	G	A	15451	29903	NSP12b	G662S	SNP	RNA-dependent RNA polymerase, post-ribosomal frameshift	NSP12b:G662S
414	16466	C	T	16466	29903	NSP13	P77L	SNP	Helicase	NSP13:P77L
414	17547	C	T	17547	29903	NSP13	F437F	SNP_silent	Helicase	NSP13:F437F
414	19220	C	T	19220	29903	NSP14	A394V	SNP	3'-to-5' exonuclease	NSP14:A394V
414	21618	C	G	21618	29903	S	T19R	SNP	Spike	S:T19R
414	22917	T	G	22917	29903	S	L452R	SNP	Spike	S:L452R
414	22995	C	A	22995	29903	S	T478K	SNP	Spike	S:T478K
414	23403	A	G	23403	29903	S	D614G	SNP	Spike	S:D614G
414	23604	C	G	23604	29903	S	P681R	SNP	Spike	S:P681R
414	24410	G	A	24410	29903	S	D950N	SNP	Spike	S:D950N
414	25469	C	T	25469	29903	ORF3a	S26L	SNP	ORF3a protein	ORF3a:S26L
414	26767	T	C	26767	29903	M	I82T	SNP	Membrane	M:I82T
414	27526	CC	TT	27526	29903	ORF7a	P45L	SNP	ORF7a protein	ORF7a:P45L
414	27638	T	C	27638	29903	ORF7a	V82A	SNP	ORF7a protein	ORF7a:V82A
414	27752	C	T	27752	29903	ORF7a	T120I	SNP	ORF7a protein	ORF7a:T120I
414	27874	C	T	27874	29903	ORF7b	T40I	SNP	ORF7b protein	ORF7b:T40I
414	28461	A	G	28461	29903	N	D63G	SNP	Nucleocapsid protein	N:D63G
414	28881	G	T	28881	29903	N	R203M	SNP	Nucleocapsid protein	N:R203M
414	28916	G	T	28916	29903	N	G215C	SNP	Nucleocapsid protein	N:G215C
414	29402	G	T	29402	29903	N	D377Y	SNP	Nucleocapsid protein	N:D377Y
414	29742	G	T	29742	29903	3'UTR	29742	extragenic	NA	3'UTR:29742
416	210	G	T	210	29903	5'UTR	210	extragenic	NA	5'UTR:210
416	241	C	T	241	29903	5'UTR	241	extragenic	NA	5'UTR:241
416	1191	C	T	1191	29903	NSP2	P129L	SNP	Non-Structural protein 2	NSP2:P129L
416	1267	C	T	1267	29903	NSP2	G154G	SNP_silent	Non-Structural protein 2	NSP2:G154G
416	3037	C	T	3037	29903	NSP3	F106F	SNP_silent	Predicted phosphoesterase, papain-like proteinase	NSP3:F106F
416	3096	C	T	3096	29903	NSP3	S126L	SNP	Predicted phosphoesterase, papain-like proteinase	NSP3:S126L
416	5184	C	T	5184	29903	NSP3	P822L	SNP	Predicted phosphoesterase, papain-like proteinase	NSP3:P822L
416	6539	C	T	6539	29903	NSP3	H1274Y	SNP	Predicted phosphoesterase, papain-like proteinase	NSP3:H1274Y
416	9891	C	T	9891	29903	NSP4	A446V	SNP	Transmembrane protein	NSP4:A446V
416	11195	C	T	11195	29903	NSP6	L75F	SNP	Transmembrane protein	NSP6:L75F
416	11418	T	C	11418	29903	NSP6	V149A	SNP	Transmembrane protein	NSP6:V149A
416	12946	T	C	12946	29903	NSP9	Y87Y	SNP_silent	ssRNA-binding protein	NSP9:Y87Y
416	13348	G	T	13348	29903	NSP10	V108V	SNP_silent	Growth-factor-like protein	NSP10:V108V
416	14262	C	T	14262	29903	NSP12b	D265D	SNP_silent	RNA-dependent RNA polymerase, post-ribosomal frameshift	NSP12b:D265D
416	14408	C	T	14408	29903	NSP12b	P314L	SNP	RNA-dependent RNA polymerase, post-ribosomal frameshift	NSP12b:P314L
416	15451	G	A	15451	29903	NSP12b	G662S	SNP	RNA-dependent RNA polymerase, post-ribosomal frameshift	NSP12b:G662S
416	16466	C	T	16466	29903	NSP13	P77L	SNP	Helicase	NSP13:P77L
416	20262	A	G	20262	29903	NSP15	L214L	SNP_silent	endoRNAse	NSP15:L214L
416	20320	C	T	20320	29903	NSP15	H234Y	SNP	endoRNAse	NSP15:H234Y
416	21618	C	G	21618	29903	S	T19R	SNP	Spike	S:T19R
416	22917	T	G	22917	29903	S	L452R	SNP	Spike	S:L452R
416	22995	C	A	22995	29903	S	T478K	SNP	Spike	S:T478K
416	23403	A	G	23403	29903	S	D614G	SNP	Spike	S:D614G
416	23604	C	G	23604	29903	S	P681R	SNP	Spike	S:P681R
416	24410	G	A	24410	29903	S	D950N	SNP	Spike	S:D950N
416	24745	C	T	24745	29903	S	V1061V	SNP_silent	Spike	S:V1061V
416	25469	C	T	25469	29903	ORF3a	S26L	SNP	ORF3a protein	ORF3a:S26L
416	26767	T	C	26767	29903	M	I82T	SNP	Membrane	M:I82T
416	27638	T	C	27638	29903	ORF7a	V82A	SNP	ORF7a protein	ORF7a:V82A
416	27739	C	T	27739	29903	ORF7a	L116F	SNP	ORF7a protein	ORF7a:L116F
416	27752	C	T	27752	29903	ORF7a	T120I	SNP	ORF7a protein	ORF7a:T120I
416	28461	A	G	28461	29903	N	D63G	SNP	Nucleocapsid protein	N:D63G
416	28881	G	T	28881	29903	N	R203M	SNP	Nucleocapsid protein	N:R203M
416	28975	G	A	28975	29903	N	M234I	SNP	Nucleocapsid protein	N:M234I
416	29358	C	T	29358	29903	N	T362I	SNP	Nucleocapsid protein	N:T362I
416	29402	G	T	29402	29903	N	D377Y	SNP	Nucleocapsid protein	N:D377Y
416	29427	G	A	29427	29903	N	R385K	SNP	Nucleocapsid protein	N:R385K
416	29742	G	T	29742	29903	3'UTR	29742	extragenic	NA	3'UTR:29742
421	210	G	T	210	29903	5'UTR	210	extragenic	NA	5'UTR:210
421	241	C	T	241	29903	5'UTR	241	extragenic	NA	5'UTR:241
421	884	C	T	884	29903	NSP2	R27C	SNP	Non-Structural protein 2	NSP2:R27C
421	3037	C	T	3037	29903	NSP3	F106F	SNP_silent	Predicted phosphoesterase, papain-like proteinase	NSP3:F106F
421	4181	G	T	4181	29903	NSP3	A488S	SNP	Predicted phosphoesterase, papain-like proteinase	NSP3:A488S
421	6402	C	T	6402	29903	NSP3	P1228L	SNP	Predicted phosphoesterase, papain-like proteinase	NSP3:P1228L
421	7124	C	T	7124	29903	NSP3	P1469S	SNP	Predicted phosphoesterase, papain-like proteinase	NSP3:P1469S
421	8986	C	T	8986	29903	NSP4	D144D	SNP_silent	Transmembrane protein	NSP4:D144D
421	9053	G	T	9053	29903	NSP4	V167L	SNP	Transmembrane protein	NSP4:V167L
421	10029	C	T	10029	29903	NSP4	T492I	SNP	Transmembrane protein	NSP4:T492I
421	11201	A	G	11201	29903	NSP6	T77A	SNP	Transmembrane protein	NSP6:T77A
421	11332	A	G	11332	29903	NSP6	V120V	SNP_silent	Transmembrane protein	NSP6:V120V
421	13168	C	T	13168	29903	NSP10	H48H	SNP_silent	Growth-factor-like protein	NSP10:H48H
421	13726	G	A	13726	29903	NSP12b	V87I	SNP	RNA-dependent RNA polymerase, post-ribosomal frameshift	NSP12b:V87I
421	14408	C	T	14408	29903	NSP12b	P314L	SNP	RNA-dependent RNA polymerase, post-ribosomal frameshift	NSP12b:P314L
421	15451	G	A	15451	29903	NSP12b	G662S	SNP	RNA-dependent RNA polymerase, post-ribosomal frameshift	NSP12b:G662S
421	16466	C	T	16466	29903	NSP13	P77L	SNP	Helicase	NSP13:P77L
421	19220	C	T	19220	29903	NSP14	A394V	SNP	3'-to-5' exonuclease	NSP14:A394V
421	21477	T	C	21477	29903	NSP16	S273S	SNP_silent	2'-O-ribose methyltransferase	NSP16:S273S
421	21618	C	G	21618	29903	S	T19R	SNP	Spike	S:T19R
421	21846	C	T	21846	29903	S	T95I	SNP	Spike	S:T95I
421	22917	T	G	22917	29903	S	L452R	SNP	Spike	S:L452R
421	22995	C	A	22995	29903	S	T478K	SNP	Spike	S:T478K
421	23403	A	G	23403	29903	S	D614G	SNP	Spike	S:D614G
421	23557	C	T	23557	29903	S	P665P	SNP_silent	Spike	S:P665P
421	23604	C	G	23604	29903	S	P681R	SNP	Spike	S:P681R
421	24410	G	A	24410	29903	S	D950N	SNP	Spike	S:D950N
421	25469	C	T	25469	29903	ORF3a	S26L	SNP	ORF3a protein	ORF3a:S26L
421	25996	G	T	25996	29903	ORF3a	V202L	SNP	ORF3a protein	ORF3a:V202L
421	26767	T	C	26767	29903	M	I82T	SNP	Membrane	M:I82T
421	27752	C	T	27752	29903	ORF7a	T120I	SNP	ORF7a protein	ORF7a:T120I
421	27874	C	T	27874	29903	ORF7b	T40I	SNP	ORF7b protein	ORF7b:T40I
421	28396	G	A	28396	29903	N	R41R	SNP_silent	Nucleocapsid protein	N:R41R
421	28461	A	G	28461	29903	N	D63G	SNP	Nucleocapsid protein	N:D63G
421	28881	G	T	28881	29903	N	R203M	SNP	Nucleocapsid protein	N:R203M
421	28916	G	T	28916	29903	N	G215C	SNP	Nucleocapsid protein	N:G215C
421	29402	G	T	29402	29903	N	D377Y	SNP	Nucleocapsid protein	N:D377Y
421	29742	G	T	29742	29903	3'UTR	29742	extragenic	NA	3'UTR:29742
321	241	C	T	241	29903	5'UTR	241	extragenic	NA	5'UTR:241
321	3037	C	T	3037	29903	NSP3	F106F	SNP_silent	Predicted phosphoesterase, papain-like proteinase	NSP3:F106F
321	11332	A	G	11332	29903	NSP6	V120V	SNP_silent	Transmembrane protein	NSP6:V120V
321	14408	C	T	14408	29903	NSP12b	P314L	SNP	RNA-dependent RNA polymerase, post-ribosomal frameshift	NSP12b:P314L
321	16349	C	T	16349	29903	NSP13	S38L	SNP	Helicase	NSP13:S38L
321	16466	C	T	16466	29903	NSP13	P77L	SNP	Helicase	NSP13:P77L
321	21618	C	G	21618	29903	S	T19R	SNP	Spike	S:T19R
321	23403	A	G	23403	29903	S	D614G	SNP	Spike	S:D614G
321	23604	C	G	23604	29903	S	P681R	SNP	Spike	S:P681R
321	24410	G	A	24410	29903	S	D950N	SNP	Spike	S:D950N
321	25469	C	T	25469	29903	ORF3a	S26L	SNP	ORF3a protein	ORF3a:S26L
328	241	C	T	241	29903	5'UTR	241	extragenic	NA	5'UTR:241
328	913	C	T	913	29903	NSP2	S36S	SNP_silent	Non-Structural protein 2	NSP2:S36S
328	2896	T	C	2896	29903	NSP3	D59D	SNP_silent	Predicted phosphoesterase, papain-like proteinase	NSP3:D59D
328	3037	C	T	3037	29903	NSP3	F106F	SNP_silent	Predicted phosphoesterase, papain-like proteinase	NSP3:F106F
328	3267	C	T	3267	29903	NSP3	T183I	SNP	Predicted phosphoesterase, papain-like proteinase	NSP3:T183I
328	5986	C	T	5986	29903	NSP3	F1089F	SNP_silent	Predicted phosphoesterase, papain-like proteinase	NSP3:F1089F
328	6954	T	C	6954	29903	NSP3	I1412T	SNP	Predicted phosphoesterase, papain-like proteinase	NSP3:I1412T
328	14408	C	T	14408	29903	NSP12b	P314L	SNP	RNA-dependent RNA polymerase, post-ribosomal frameshift	NSP12b:P314L
328	14676	C	T	14676	29903	NSP12b	P403P	SNP_silent	RNA-dependent RNA polymerase, post-ribosomal frameshift	NSP12b:P403P
328	15120	C	T	15120	29903	NSP12b	V551V	SNP_silent	RNA-dependent RNA polymerase, post-ribosomal frameshift	NSP12b:V551V
328	16176	T	C	16176	29903	NSP12b	T903T	SNP_silent	RNA-dependent RNA polymerase, post-ribosomal frameshift	NSP12b:T903T
328	16349	C	T	16349	29903	NSP13	S38L	SNP	Helicase	NSP13:S38L
328	20331	T	C	20331	29903	NSP15	Y237Y	SNP_silent	endoRNAse	NSP15:Y237Y
328	22917	T	G	22917	29903	S	L452R	SNP	Spike	S:L452R
328	22995	C	A	22995	29903	S	T478K	SNP	Spike	S:T478K
328	23063	A	T	23063	29903	S	N501Y	SNP	Spike	S:N501Y
328	23271	C	A	23271	29903	S	A570D	SNP	Spike	S:A570D
328	23403	A	G	23403	29903	S	D614G	SNP	Spike	S:D614G
328	24903	T	C	24903	29903	S	I1114T	SNP	Spike	S:I1114T
328	24914	G	C	24914	29903	S	D1118H	SNP	Spike	S:D1118H
328	28095	A	T	28095	29903	ORF8	K68*	SNP_stop	ORF8 protein	ORF8:K68*
328	28111	A	G	28111	29903	ORF8	Y73C	SNP	ORF8 protein	ORF8:Y73C
328	28280	GAT	CTA	28280	29903	N	D3L	SNP	Nucleocapsid protein	N:D3L
328	28291	C	T	28291	29903	N	P6P	SNP_silent	Nucleocapsid protein	N:P6P
328	28881	GGG	AAC	28881	29903	N	RG203KR	SNP	Nucleocapsid protein	N:RG203KR
328	28977	C	T	28977	29903	N	S235F	SNP	Nucleocapsid protein	N:S235F
328	29767	A	G	29767	29903	3'UTR	29767	extragenic	NA	3'UTR:29767
384	241	C	T	241	29903	5'UTR	241	extragenic	NA	5'UTR:241
384	884	C	T	884	29903	NSP2	R27C	SNP	Non-Structural protein 2	NSP2:R27C
384	3037	C	T	3037	29903	NSP3	F106F	SNP_silent	Predicted phosphoesterase, papain-like proteinase	NSP3:F106F
384	11332	A	G	11332	29903	NSP6	V120V	SNP_silent	Transmembrane protein	NSP6:V120V
384	14408	C	T	14408	29903	NSP12b	P314L	SNP	RNA-dependent RNA polymerase, post-ribosomal frameshift	NSP12b:P314L
384	22917	T	G	22917	29903	S	L452R	SNP	Spike	S:L452R
384	22995	C	A	22995	29903	S	T478K	SNP	Spike	S:T478K
384	23063	A	T	23063	29903	S	N501Y	SNP	Spike	S:N501Y
384	23403	A	G	23403	29903	S	D614G	SNP	Spike	S:D614G
395	241	C	T	241	29903	5'UTR	241	extragenic	NA	5'UTR:241
395	884	C	T	884	29903	NSP2	R27C	SNP	Non-Structural protein 2	NSP2:R27C
395	3037	C	T	3037	29903	NSP3	F106F	SNP_silent	Predicted phosphoesterase, papain-like proteinase	NSP3:F106F
395	11332	A	G	11332	29903	NSP6	V120V	SNP_silent	Transmembrane protein	NSP6:V120V
395	14408	C	T	14408	29903	NSP12b	P314L	SNP	RNA-dependent RNA polymerase, post-ribosomal frameshift	NSP12b:P314L
395	16466	C	T	16466	29903	NSP13	P77L	SNP	Helicase	NSP13:P77L
395	21618	C	G	21618	29903	S	T19R	SNP	Spike	S:T19R
395	22917	T	G	22917	29903	S	L452R	SNP	Spike	S:L452R
395	22995	C	A	22995	29903	S	T478K	SNP	Spike	S:T478K
395	23063	A	T	23063	29903	S	N501Y	SNP	Spike	S:N501Y
395	23403	A	G	23403	29903	S	D614G	SNP	Spike	S:D614G
395	28461	A	G	28461	29903	N	D63G	SNP	Nucleocapsid protein	N:D63G
398	241	C	T	241	29903	5'UTR	241	extragenic	NA	5'UTR:241
398	913	C	T	913	29903	NSP2	S36S	SNP_silent	Non-Structural protein 2	NSP2:S36S
398	2344	C	T	2344	29903	NSP2	I513I	SNP_silent	Non-Structural protein 2	NSP2:I513I
398	3037	C	T	3037	29903	NSP3	F106F	SNP_silent	Predicted phosphoesterase, papain-like proteinase	NSP3:F106F
398	5031	C	T	5031	29903	NSP3	T771I	SNP	Predicted phosphoesterase, papain-like proteinase	NSP3:T771I
398	5986	C	T	5986	29903	NSP3	F1089F	SNP_silent	Predicted phosphoesterase, papain-like proteinase	NSP3:F1089F
398	6954	T	C	6954	29903	NSP3	I1412T	SNP	Predicted phosphoesterase, papain-like proteinase	NSP3:I1412T
398	8179	G	T	8179	29903	NSP3	R1820R	SNP_silent	Predicted phosphoesterase, papain-like proteinase	NSP3:R1820R
398	9891	C	T	9891	29903	NSP4	A446V	SNP	Transmembrane protein	NSP4:A446V
398	14408	C	T	14408	29903	NSP12b	P314L	SNP	RNA-dependent RNA polymerase, post-ribosomal frameshift	NSP12b:P314L
398	14676	C	T	14676	29903	NSP12b	P403P	SNP_silent	RNA-dependent RNA polymerase, post-ribosomal frameshift	NSP12b:P403P
398	15451	G	A	15451	29903	NSP12b	G662S	SNP	RNA-dependent RNA polymerase, post-ribosomal frameshift	NSP12b:G662S
398	17431	A	G	17431	29903	NSP13	I399V	SNP	Helicase	NSP13:I399V
398	22995	C	A	22995	29903	S	T478K	SNP	Spike	S:T478K
398	23063	A	T	23063	29903	S	N501Y	SNP	Spike	S:N501Y
398	23271	C	A	23271	29903	S	A570D	SNP	Spike	S:A570D
398	23403	A	G	23403	29903	S	D614G	SNP	Spike	S:D614G
398	23604	C	A	23604	29903	S	P681H	SNP	Spike	S:P681H
398	23709	C	T	23709	29903	S	T716I	SNP	Spike	S:T716I
398	24914	G	C	24914	29903	S	D1118H	SNP	Spike	S:D1118H
398	25947	G	C	25947	29903	ORF3a	Q185H	SNP	ORF3a protein	ORF3a:Q185H
398	27874	C	T	27874	29903	ORF7b	T40I	SNP	ORF7b protein	ORF7b:T40I
398	27972	C	T	27972	29903	ORF8	Q27*	SNP_stop	ORF8 protein	ORF8:Q27*
398	28095	A	T	28095	29903	ORF8	K68*	SNP_stop	ORF8 protein	ORF8:K68*
398	28111	A	G	28111	29903	ORF8	Y73C	SNP	ORF8 protein	ORF8:Y73C
398	28280	GAT	CTA	28280	29903	N	D3L	SNP	Nucleocapsid protein	N:D3L
398	28291	C	T	28291	29903	N	P6P	SNP_silent	Nucleocapsid protein	N:P6P
398	28881	G	T	28881	29903	N	R203M	SNP	Nucleocapsid protein	N:R203M
398	28977	C	T	28977	29903	N	S235F	SNP	Nucleocapsid protein	N:S235F
400	241	C	T	241	29903	5'UTR	241	extragenic	NA	5'UTR:241
400	884	C	T	884	29903	NSP2	R27C	SNP	Non-Structural protein 2	NSP2:R27C
400	913	C	T	913	29903	NSP2	S36S	SNP_silent	Non-Structural protein 2	NSP2:S36S
400	2896	T	C	2896	29903	NSP3	D59D	SNP_silent	Predicted phosphoesterase, papain-like proteinase	NSP3:D59D
400	3037	C	T	3037	29903	NSP3	F106F	SNP_silent	Predicted phosphoesterase, papain-like proteinase	NSP3:F106F
400	3267	C	T	3267	29903	NSP3	T183I	SNP	Predicted phosphoesterase, papain-like proteinase	NSP3:T183I
400	5388	C	A	5388	29903	NSP3	A890D	SNP	Predicted phosphoesterase, papain-like proteinase	NSP3:A890D
400	5986	C	T	5986	29903	NSP3	F1089F	SNP_silent	Predicted phosphoesterase, papain-like proteinase	NSP3:F1089F
400	6954	T	C	6954	29903	NSP3	I1412T	SNP	Predicted phosphoesterase, papain-like proteinase	NSP3:I1412T
400	10474	C	T	10474	29903	NSP5	F140F	SNP_silent	3C-like proteinase	NSP5:F140F
400	14408	C	T	14408	29903	NSP12b	P314L	SNP	RNA-dependent RNA polymerase, post-ribosomal frameshift	NSP12b:P314L
400	14676	C	T	14676	29903	NSP12b	P403P	SNP_silent	RNA-dependent RNA polymerase, post-ribosomal frameshift	NSP12b:P403P
400	15096	T	C	15096	29903	NSP12b	N543N	SNP_silent	RNA-dependent RNA polymerase, post-ribosomal frameshift	NSP12b:N543N
400	15279	C	T	15279	29903	NSP12b	H604H	SNP_silent	RNA-dependent RNA polymerase, post-ribosomal frameshift	NSP12b:H604H
400	16176	T	C	16176	29903	NSP12b	T903T	SNP_silent	RNA-dependent RNA polymerase, post-ribosomal frameshift	NSP12b:T903T
400	16349	C	T	16349	29903	NSP13	S38L	SNP	Helicase	NSP13:S38L
400	23063	A	T	23063	29903	S	N501Y	SNP	Spike	S:N501Y
400	23271	C	A	23271	29903	S	A570D	SNP	Spike	S:A570D
400	23403	A	G	23403	29903	S	D614G	SNP	Spike	S:D614G
400	23604	C	A	23604	29903	S	P681H	SNP	Spike	S:P681H
400	23709	C	T	23709	29903	S	T716I	SNP	Spike	S:T716I
400	24506	T	G	24506	29903	S	S982A	SNP	Spike	S:S982A
400	24914	G	C	24914	29903	S	D1118H	SNP	Spike	S:D1118H
400	25520	T	G	25520	29903	ORF3a	F43C	SNP	ORF3a protein	ORF3a:F43C
400	27972	C	T	27972	29903	ORF8	Q27*	SNP_stop	ORF8 protein	ORF8:Q27*
400	28095	A	T	28095	29903	ORF8	K68*	SNP_stop	ORF8 protein	ORF8:K68*
400	28111	A	G	28111	29903	ORF8	Y73C	SNP	ORF8 protein	ORF8:Y73C
400	28280	GAT	CTA	28280	29903	N	D3L	SNP	Nucleocapsid protein	N:D3L
400	28291	C	T	28291	29903	N	P6P	SNP_silent	Nucleocapsid protein	N:P6P
400	28881	GGG	AAC	28881	29903	N	RG203KR	SNP	Nucleocapsid protein	N:RG203KR
400	28977	C	T	28977	29903	N	S235F	SNP	Nucleocapsid protein	N:S235F
401	241	C	T	241	29903	5'UTR	241	extragenic	NA	5'UTR:241
401	3037	C	T	3037	29903	NSP3	F106F	SNP_silent	Predicted phosphoesterase, papain-like proteinase	NSP3:F106F
401	9891	C	T	9891	29903	NSP4	A446V	SNP	Transmembrane protein	NSP4:A446V
401	13348	G	T	13348	29903	NSP10	V108V	SNP_silent	Growth-factor-like protein	NSP10:V108V
401	14408	C	T	14408	29903	NSP12b	P314L	SNP	RNA-dependent RNA polymerase, post-ribosomal frameshift	NSP12b:P314L
401	15451	G	A	15451	29903	NSP12b	G662S	SNP	RNA-dependent RNA polymerase, post-ribosomal frameshift	NSP12b:G662S
401	16466	C	T	16466	29903	NSP13	P77L	SNP	Helicase	NSP13:P77L
401	21618	C	G	21618	29903	S	T19R	SNP	Spike	S:T19R
401	22917	T	G	22917	29903	S	L452R	SNP	Spike	S:L452R
401	22995	C	A	22995	29903	S	T478K	SNP	Spike	S:T478K
401	23063	A	T	23063	29903	S	N501Y	SNP	Spike	S:N501Y
401	23403	A	G	23403	29903	S	D614G	SNP	Spike	S:D614G
401	23604	C	G	23604	29903	S	P681R	SNP	Spike	S:P681R
401	24410	G	A	24410	29903	S	D950N	SNP	Spike	S:D950N
401	24506	T	G	24506	29903	S	S982A	SNP	Spike	S:S982A
401	25469	C	T	25469	29903	ORF3a	S26L	SNP	ORF3a protein	ORF3a:S26L
401	26767	T	C	26767	29903	M	I82T	SNP	Membrane	M:I82T
401	28461	A	G	28461	29903	N	D63G	SNP	Nucleocapsid protein	N:D63G
401	29402	G	T	29402	29903	N	D377Y	SNP	Nucleocapsid protein	N:D377Y
415	241	C	T	241	29903	5'UTR	241	extragenic	NA	5'UTR:241
415	884	C	T	884	29903	NSP2	R27C	SNP	Non-Structural protein 2	NSP2:R27C
415	913	C	T	913	29903	NSP2	S36S	SNP_silent	Non-Structural protein 2	NSP2:S36S
415	1227	T	G	1227	29903	NSP2	M141R	SNP	Non-Structural protein 2	NSP2:M141R
415	1820	G	A	1820	29903	NSP2	G339S	SNP	Non-Structural protein 2	NSP2:G339S
415	3037	C	T	3037	29903	NSP3	F106F	SNP_silent	Predicted phosphoesterase, papain-like proteinase	NSP3:F106F
415	3267	C	T	3267	29903	NSP3	T183I	SNP	Predicted phosphoesterase, papain-like proteinase	NSP3:T183I
415	5031	C	T	5031	29903	NSP3	T771I	SNP	Predicted phosphoesterase, papain-like proteinase	NSP3:T771I
415	5388	C	A	5388	29903	NSP3	A890D	SNP	Predicted phosphoesterase, papain-like proteinase	NSP3:A890D
415	5986	C	T	5986	29903	NSP3	F1089F	SNP_silent	Predicted phosphoesterase, papain-like proteinase	NSP3:F1089F
415	6954	T	C	6954	29903	NSP3	I1412T	SNP	Predicted phosphoesterase, papain-like proteinase	NSP3:I1412T
415	8179	G	T	8179	29903	NSP3	R1820R	SNP_silent	Predicted phosphoesterase, papain-like proteinase	NSP3:R1820R
415	10632	C	T	10632	29903	NSP5	A193V	SNP	3C-like proteinase	NSP5:A193V
415	14408	C	T	14408	29903	NSP12b	P314L	SNP	RNA-dependent RNA polymerase, post-ribosomal frameshift	NSP12b:P314L
415	14676	C	T	14676	29903	NSP12b	P403P	SNP_silent	RNA-dependent RNA polymerase, post-ribosomal frameshift	NSP12b:P403P
415	15096	T	C	15096	29903	NSP12b	N543N	SNP_silent	RNA-dependent RNA polymerase, post-ribosomal frameshift	NSP12b:N543N
415	15279	C	T	15279	29903	NSP12b	H604H	SNP_silent	RNA-dependent RNA polymerase, post-ribosomal frameshift	NSP12b:H604H
415	16176	T	C	16176	29903	NSP12b	T903T	SNP_silent	RNA-dependent RNA polymerase, post-ribosomal frameshift	NSP12b:T903T
415	16349	C	T	16349	29903	NSP13	S38L	SNP	Helicase	NSP13:S38L
415	17431	A	G	17431	29903	NSP13	I399V	SNP	Helicase	NSP13:I399V
415	19420	T	C	19420	29903	NSP14	S461P	SNP	3'-to-5' exonuclease	NSP14:S461P
415	22323	C	T	22323	29903	S	S254F	SNP	Spike	S:S254F
415	23063	A	T	23063	29903	S	N501Y	SNP	Spike	S:N501Y
415	23271	C	A	23271	29903	S	A570D	SNP	Spike	S:A570D
415	23403	A	G	23403	29903	S	D614G	SNP	Spike	S:D614G
415	23604	C	A	23604	29903	S	P681H	SNP	Spike	S:P681H
415	23709	C	T	23709	29903	S	T716I	SNP	Spike	S:T716I
415	24506	T	G	24506	29903	S	S982A	SNP	Spike	S:S982A
415	24914	G	C	24914	29903	S	D1118H	SNP	Spike	S:D1118H
415	25947	G	C	25947	29903	ORF3a	Q185H	SNP	ORF3a protein	ORF3a:Q185H
415	27972	C	T	27972	29903	ORF8	Q27*	SNP_stop	ORF8 protein	ORF8:Q27*
415	28048	G	T	28048	29903	ORF8	R52I	SNP	ORF8 protein	ORF8:R52I
415	28095	A	T	28095	29903	ORF8	K68*	SNP_stop	ORF8 protein	ORF8:K68*
415	28111	A	G	28111	29903	ORF8	Y73C	SNP	ORF8 protein	ORF8:Y73C
415	28280	GAT	CTA	28280	29903	N	D3L	SNP	Nucleocapsid protein	N:D3L
415	28291	C	T	28291	29903	N	P6P	SNP_silent	Nucleocapsid protein	N:P6P
415	28881	GGG	AAC	28881	29903	N	RG203KR	SNP	Nucleocapsid protein	N:RG203KR
415	28977	C	T	28977	29903	N	S235F	SNP	Nucleocapsid protein	N:S235F
